# Supplementary material for: Analytical Validation of Multiplex Biomarker Assay to Stratify Colorectal Cancer into Molecular Subtypes
Source: Sci Rep. 2019 May 21;9:7665. doi: 10.1038/s41598-019-43492-0 (PMC6529539; doi:10.1038/s41598-019-43492-0)
Supplement: Supplementary file 2 — Supplementary Table S1 [file 41598_2019_43492_MOESM2_ESM.xls]

## Sheet: Table S1a
Table S1a. Overview of relative platform costs and turnaround times.
Platform	Research turnaround time	Relative cost in research context
RNAseq	2-8 months (data generation and analysis)	High costs for data generation and storage, with high extra costs for protocols to profile FFPE samples and associated low data quality.
Microarray	1 month (data generation and analysis)	Similar data generation cost as RNAseq with lower data storage costs. May be applicable to FFPE samples depending on RNA quality.
NanoString Technologies' nCounter platform	36 hours (data generation), 24 hours (data analysis)	Approximately half the data generation cost of RNAseq/microarrays with negligible data storage costs. Applicable to FFPE samples with no additional cost. Overall, approximately ~35% lower cost than microarrays/RNAseq.
FFPE - formalin-fixed paraffin-embedded

## Sheet: Table S1b
Table S1b. Overview of expression profile classifiers: derivation, platform, publication in which it was first introduced, and relationships of the classifiers to each other.
Classifier	Description	Platform	Original publication
CRCA-786	· 786 genes defining the 5 CRCAssigner (CRCA) subtypes (enterocyte, goblet-like, inflammatory, TA and stem-like)	Microarray/RNAseq	Sadanandam et. al. 20131
	· Derived from gene expression profiles on microarrays of 387 primary CRC samples.
	· Potential subtype-specific drug responses have been suggested for stem-like (FOLFIRI) and a subset of TA tumours (cetuximab) using a small cohort of samples (rigorous validation required)1, and suggested in the enterocyte subtype (oxaliplatin) by others2.
CMS	· 693 genes defining 4 CMS subtypes (CMS1-4), here applied to microarray/RNAseq platforms.	Microarray/RNAseq	Guinney et. al. 20158
	· Derived from reconciling the CRCA subtypes with 5 additional sets of gene expression subtypes3-7.
CRCA-38	· A subset of the 786-gene signature genes. 38 genes able to classify samples into the CRCA subtypes with minimal misclassification errors on the microarray platform.	Microarray/RNAseq	Introduced here
	· 38 genes were part of the 48 genes selected from 786-gene signature plus 2 additional genes not used for subtyping.
	· Derived from a subset of the samples used to train the 786-gene signature-based classifier that were highly typical of their subtype (see Methods).
NanoCRCA	· A custom nCounter assay (NanoString Technologies) for the CRCA-38 panel above. Gene expression is profiled using a highly reproducible and modified nCounter assay named as NanoCRCA.	nCounter Custom Gene Expression Assay (NanoString Technologies)	Introduced here
References (shown as superscripts)
1. Sadanandam A, Lyssiotis CA, Homicsko K, Collisson EA, Gibb WJ, Wullschleger S, et al. A colorectal cancer classification system that associates cellular phenotype and responses to therapy. Nat Med.; 2013;19(5):619–25.
2. Song N, Pogue-Geile KL, Gavin PG, Yothers G, Rim Kim S, Johnson NL, et al. Clinical outcome from oxaliplatin treatment in stage II/III colon cancer according to intrinsic subtypes: Secondary analysis of NASBP C-07/NRG oncology randomized clinical trial. JAMA Onc. 2016;2(9):1162–9.
3. De Sousa E Melo F, Wang X, Jansen M, Fessler E, Trinh A, de Rooij LPMH, et al. Poor-prognosis colon cancer is defined by a molecularly distinct subtype and develops from serrated precursor lesions. Nat Med. Nature Publishing Group; 2013;19(5):614–8.
4. Marisa L, de Reyniès A, Duval A, Selves J, Gaub MP, Vescovo L, et al. Gene expression classification of colon cancer into molecular subtypes: characterization, validation, and prognostic value. PLoS Med. 2013;10(5).
5. Budinska E, Popovici V, Tejpar S, D’Ario G, Lapique N, Sikora KO, et al. Gene expression patterns unveil a new level of molecular heterogeneity in colorectal cancer. J Pathol. 2013;231(1):63–76.
6. Roepman P, Schlicker A, Tabernero J, Majewski I, Tian S, Moreno V, et al. Colorectal cancer intrinsic subtypes predict chemotherapy benefit, deficient mismatch repair and epithelial-to-mesenchymal transition. Int J Cancer. 2013;134(3):552–62.
7. Schlicker A, Beran G, Chresta CM, McWalter G, Pritchard A, Weston S, et al. Subtypes of primary colorectal tumors correlate with response to targeted treatment in colorectal cell lines. BMC Med Genomics. 2012;5(1):1–15.
8. Guinney J, Dienstmann R, Wang X, de Reyniès A, Schlicker A, Soneson C, et al. The consensus molecular subtypes of colorectal cancer. Nat Med. 2015;21(11):1350–6.
FOLFIRI - a combination treatment involving irinotecan, 5-fluorouracil and leucovorin
CMS - consensus molecular subtypes

## Sheet: Table S1c
Table S1c. Overview of patient cohorts: sample numbers and types, platforms, public data and publications, and patient characteristics. All samples are from surgical specimens collected prior to any treatment.
Cohort	N (number of patients)	Sample preservation	Platforms	Public data availability (and publications)	Patient characteristics
Montpellier	17	Fresh frozen	NanoCRCA, Microarray	GSE620801	Stage IV primary CRCs
OriGene	17	Fresh frozen	NanoCRCA, Microarray	GSE101472 (current manuscript)	Mixed stage CRCs
Singapore FF	145 (17 RNAseq; 13 with matched NanoCRCA data)	Fresh frozen	NanoCRCA, RNAseq (13 matched)	GSE101588 (current manuscript)	Mixed stage primary CRCs
Singapore FFPE	106	FFPE	NanoCRCA	Table S9l (current manuscript)	Mixed stage primary CRCs
RETRO-C	12	FFPE	NanoCRCA	Table S4 (curent manuscript)	Stage IV primary CRCs
INCLIVA-Valencia	58	Matched fresh frozen and FFPE (118 samples; 48 having cellularity > 70% in both tissues)	NanoCRCA	Tables S9h and j (current manuscript)	Stage II and III primary CRCs
FFPE - formalin-fixed paraffin-embedded
1. Del Rio M, Molina F, Bascoul-Mollevi C, Copois V, Bibeau FF, Chalbos P, et al. Gene expression signature in advanced colorectal cancer patients select drugs and response for the use of leucovorin, fluorouracil, and irinotecan. J Clin Oncol. 2007;25(7):773–80.

## Sheet: Table S1d
Table S1d: Gene selection for NanoCRCA
Note: "qRT-PCR marker" refers to those proposed in Sadanandam et al., Nature Medicine, 2013
CRCA-786	Subtype		50 nCounter genes	Subtype	Note		CRCA-38	Subtype	Note
A1CF	TA		ACSL6	TA	Top TA gene in CRCA-786		ACSL6	TA	Top TA gene in CRCA-786
ABAT	TA		AQP8	Enterocyte	Normal enterocyte marker		AQP8	Enterocyte	Normal enterocyte marker
ABCA8	Enterocyte		AREG	TA	Potential marker of cetuximab response		AREG	TA	Potential marker of cetuximab response
ABCB1	TA		AXIN2	TA	Top TA gene in CRCA-786; Wnt signalling		AXIN2	TA	Top TA gene in CRCA-786; Wnt signalling
ABI3BP	Stem-like		BHLHE41	Stem-like	Potential marker of cetuximab resistance		BIRC3	Inflammatory	NF-κB signalling
ABP1	Enterocyte		BIRC3	Inflammatory	NF-κB signalling		CA1	Enterocyte	Top enterocyte gene in CRCA-786; Normal enterocyte marker
ACE2	TA		CA1	Enterocyte	Top enterocyte gene in CRCA-786; Normal enterocyte marker		CA4	Enterocyte	Top enterocyte gene in CRCA-786
ACSL6	TA		CA4	Enterocyte	Top enterocyte gene in CRCA-786		CEL	TA	Top TA gene in CRCA-786
ACTG2	Stem-like		CEL	TA	Top TA gene in CRCA-786		CLCA4	Enterocyte	Top enterocyte gene in CRCA-786
ADAM12	Stem-like		CFTR	TA	qRT-PCR marker		CLDN8	Enterocyte	Top enterocyte gene in CRCA-786
ADAMDEC1	Enterocyte		CLCA4	Enterocyte	Top enterocyte gene in CRCA-786		COL10A1	Stem-like	Top stem-like gene in CRCA-786
ADAMTS1	Stem-like		CLDN8	Enterocyte	Top enterocyte gene in CRCA-786		CXCL13	Inflammatory	Top inflammatory gene in CRCA-786; Chemokine signalling
ADAMTS2	Stem-like		COL10A1	Stem-like	Top stem-like gene in CRCA-786		CXCL9	Inflammatory	Top inflammatory gene in CRCA-786; Chemokine signalling
ADH1B	Enterocyte		CXCL13	Inflammatory	Top inflammatory gene in CRCA-786; Chemokine signalling		CYP1B1	Stem-like	Top stem-like gene in CRCA-786
ADH1C	Enterocyte		CXCL9	Inflammatory	Top inflammatory gene in CRCA-786; Chemokine signalling		EREG	TA	Top TA gene in CRCA-786; Potential marker of cetuximab response
ADRB1	Goblet-like		CYP1B1	Stem-like	Top stem-like gene in CRCA-786		GZMA	Inflammatory	Top inflammatory gene in CRCA-786
AEBP1	Stem-like		EREG	TA	Top TA gene in CRCA-786; Potential marker of cetuximab response		IDO1	Inflammatory	Top inflammatory gene in CRCA-786
AFAP1-AS1	Inflammatory		FLNA	Stem-like	qRT-PCR marker; Potential marker of cetuximab resistance		IFIT3	Inflammatory	Interferon signalling
AGR2	Goblet-like		GZMA	Inflammatory	Top inflammatory gene in CRCA-786		LY6G6D	TA	Top TA gene in CRCA-786
AGR3	Goblet-like		IDO1	Inflammatory	Top inflammatory gene in CRCA-786		MGP	Stem-like	Top stem-like gene in CRCA-786
AHCYL2	Enterocyte		IFIT3	Inflammatory	Interferon signalling		MS4A12	Enterocyte	Top enterocyte gene in CRCA-786; Normal enterocyte marker
AHNAK2	Stem-like		KRT20	Enterocyte	Differentiation marker		MSRB3	Stem-like	Top stem-like gene in CRCA-786
AIM2	Inflammatory		KRT23	TA	Top TA gene in CRCA-786		MUC2	Enterocyte	qRT-PCR marker; Normal goblet cell marker
AKAP12	Stem-like		LINC00261	NA	Non-coding - not present in CRCA-786 so excluded for CRCA-38		QPRT	TA	Top TA gene in CRCA-786
AKR1B10	Enterocyte		LY6G6D	TA	Top TA gene in CRCA-786		RARRES3	Inflammatory	qRT-PCR marker; Top inflammatory gene in CRCA-786
ALOX5	Goblet-like		MET	NA	Associated with cetuximab resistance - not present in CRCA-786 so excluded for CRCA-38		REG4	Goblet-like	Top goblet-like gene in CRCA-786
ALOX5AP	Inflammatory		MGP	Stem-like	Top stem-like gene in CRCA-786		SFRP2	Stem-like	qRT-PCR marker; Top stem-like gene in CRCA-786; Wnt signalling
AMIGO2	Stem-like		MS4A12	Enterocyte	Top enterocyte gene in CRCA-786; Normal enterocyte marker		SFRP4	Stem-like	Top stem-like gene in CRCA-786; Wnt signalling
ANK2	Stem-like		MSRB3	Stem-like	Top stem-like gene in CRCA-786		SLC4A4	Enterocyte	Top enterocyte gene in CRCA-786
ANKRD10	TA		MUC2	Enterocyte	qRT-PCR marker; Normal goblet cell marker		SPINK4	Goblet-like	Top goblet-like gene in CRCA-786
ANKRD37	Inflammatory		PCSK1	Goblet-like	Top goblet-like gene in CRCA-786		STAT1	Inflammatory	Interferon signalling
ANKRD43	TA		PLEKHB1	TA	Potential marker of cetuximab resistance		TAGLN	Stem-like	Myoepithelial marker
ANO1	Goblet-like		QPRT	TA	Top TA gene in CRCA-786		TCN1	Goblet-like	Top goblet-like gene in CRCA-786
ANTXR1	Stem-like		RARRES3	Inflammatory	qRT-PCR marker; Top inflammatory gene in CRCA-786		TFF1	Goblet-like	Normal goblet cell marker
ANXA1	Inflammatory		REG4	Goblet-like	Top goblet-like gene in CRCA-786		TOX	Goblet-like	Immune differentiation regulator
ANXA10	Inflammatory		SFRP2	Stem-like	qRT-PCR marker; Top stem-like gene in CRCA-786; Wnt signalling		ZEB1	Stem-like	qRT-PCR marker
ANXA13	Goblet-like		SFRP4	Stem-like	Top stem-like gene in CRCA-786; Wnt signalling		ZEB2	Stem-like	EMT marker
AOC3	Stem-like		SLC4A4	Enterocyte	Top enterocyte gene in CRCA-786		ZG16	Enterocyte	Top enterocyte gene in CRCA-786
AP1S3	Inflammatory		SNAI2	Stem-like	EMT marker
APCDD1	TA		SPINK4	Goblet-like	Top goblet-like gene in CRCA-786
APOBEC1	Goblet-like		STAT1	Inflammatory	Interferon signalling
APOBEC3G	Inflammatory		TAGLN	Stem-like	Myoepithelial marker
APOC1	Inflammatory		TCN1	Goblet-like	Top goblet-like gene in CRCA-786
APOD	Stem-like		TFF1	Goblet-like	Normal goblet cell marker
APOE	Inflammatory		TFF3	Goblet-like	qRT-PCR marker
APOL6	Inflammatory		TOX	Goblet-like	Immune differentiation regulator
APOLD1	TA		TWIST1	Stem-like	EMT marker
AQP3	Goblet-like		ZEB1	Stem-like	qRT-PCR marker
AQP8	Enterocyte		ZEB2	Stem-like	EMT marker
AREG	TA		ZG16	Enterocyte	Top enterocyte gene in CRCA-786
AREGB	TA
ARL14	Enterocyte
ARL4C	Stem-like
ARSE	TA
ASB9	TA
ASCL2	TA
ASPN	Stem-like
ATP10B	TA
ATP8A1	Goblet-like
AXIN2	TA
AZGP1	TA
B3GNT7	Enterocyte
BAG2	Inflammatory
BASP1	Stem-like
BCAS1	Goblet-like
BCAT1	Stem-like
BCL11A	TA
BCL2A1	Inflammatory
BCL2L15	Goblet-like
BEX4	Stem-like
BGN	Stem-like
BHLHE41	Stem-like
BIRC3	Inflammatory
BLNK	Goblet-like
BST2	Inflammatory
BTN3A3	Inflammatory
C10orf99	Enterocyte
C11orf93	Goblet-like
C11orf96	Stem-like
C12orf66	TA
C13orf18	TA
C15orf48	Enterocyte
C17orf73	Enterocyte
C1orf103	TA
C1QA	Inflammatory
C1QB	Inflammatory
C1QC	Inflammatory
C1S	Stem-like
C2CD4A	Goblet-like
C3	Stem-like
C5AR1	Stem-like
C6orf105	Enterocyte
C8orf84	Goblet-like
C9orf152	Goblet-like
CA1	Enterocyte
CA12	Enterocyte
CA2	Enterocyte
CA4	Enterocyte
CA9	Goblet-like
CAB39L	TA
CACNA1D	TA
CADPS	TA
CALB1	Inflammatory
CALD1	Stem-like
CASP1	Inflammatory
CAV2	Stem-like
CBFA2T2	TA
CBX5	TA
CCDC80	Stem-like
CCL18	Inflammatory
CCL2	Stem-like
CCL24	Goblet-like
CCL28	Enterocyte
CCL4	Inflammatory
CCL5	Inflammatory
CCL8	Inflammatory
CD109	Stem-like
CD14	Inflammatory
CD163	Inflammatory
CD177	Enterocyte
CD36	Stem-like
CD52	Inflammatory
CD53	Inflammatory
CD55	Goblet-like
CD69	Inflammatory
CD74	Inflammatory
CDC6	Inflammatory
CDCA7	TA
CDH11	Stem-like
CDH17	TA
CDHR1	TA
CDHR5	Enterocyte
CDK6	TA
CDKN2B	Enterocyte
CEACAM1	Enterocyte
CEACAM5	TA
CEACAM6	TA
CEACAM7	Enterocyte
CEL	TA
CELP	TA
CES1	TA
CFD	Inflammatory
CFH	Stem-like
CFL2	Stem-like
CFTR	TA
CHI3L1	Stem-like
CHN2	TA
CHP2	Enterocyte
CHRDL1	Stem-like
CLCA1	Enterocyte
CLCA4	Enterocyte
CLDN1	TA
CLDN18	Inflammatory
CLDN23	Enterocyte
CLDN3	TA
CLDN8	Enterocyte
CLEC2B	Inflammatory
CLEC7A	Inflammatory
CLIP4	Stem-like
CLRN3	Goblet-like
CMBL	Inflammatory
CMPK2	Inflammatory
CNN1	Stem-like
CNTN3	Enterocyte
COL10A1	Stem-like
COL11A1	Stem-like
COL12A1	Stem-like
COL14A1	Stem-like
COL15A1	Stem-like
COL1A1	Stem-like
COL1A2	Stem-like
COL3A1	Stem-like
COL5A1	Stem-like
COL5A2	Stem-like
COL6A2	Stem-like
COL6A3	Stem-like
COL9A3	TA
COMP	Stem-like
CPA3	Enterocyte
CPE	Stem-like
CPM	Enterocyte
CPS1	Goblet-like
CRIP1	Inflammatory
CSF2RB	Inflammatory
CTGF	Stem-like
CTHRC1	Stem-like
CTSE	Goblet-like
CTSK	Stem-like
CTSL2	TA
CTTNBP2	TA
CWH43	Goblet-like
CXCL10	Inflammatory
CXCL11	Inflammatory
CXCL12	Stem-like
CXCL13	Inflammatory
CXCL14	TA
CXCL9	Inflammatory
CXCR4	Inflammatory
CYBB	Inflammatory
CYBRD1	Stem-like
CYP1B1	Stem-like
CYP2B6	TA
CYP39A1	TA
CYP4F3	TA
CYR61	Stem-like
CYTIP	Inflammatory
DACH1	TA
DACT1	Stem-like
DAPK1	Inflammatory
DCN	Stem-like
DDC	TA
DDR2	Stem-like
DDX60	Inflammatory
DEFA5	Goblet-like
DEFA6	Goblet-like
DES	Stem-like
DHRS11	Enterocyte
DHRS9	Enterocyte
DMBT1	Goblet-like
DMD	TA
DNAJC6	TA
DOCK8	Inflammatory
DPEP1	TA
DPT	Stem-like
DPYD	Inflammatory
DPYSL3	Stem-like
DSE	Stem-like
DUOX2	Enterocyte
DUOXA2	Goblet-like
DUSP4	Goblet-like
E2F7	Inflammatory
ECM2	Stem-like
EDN3	Enterocyte
EDNRA	Stem-like
EDNRB	Enterocyte
EFEMP1	Stem-like
EIF3B	TA
EIF5A	Inflammatory
ELAVL2	TA
ELOVL7	Goblet-like
ENPP2	Stem-like
ENPP3	TA
ENPP5	TA
EPB41L3	Enterocyte
EPB41L4B	TA
EPDR1	TA
EPHA4	Goblet-like
EPHB3	TA
EPSTI1	Inflammatory
EPYC	Stem-like
EREG	TA
ERP27	TA
ETV1	Stem-like
EVI2A	Inflammatory
EVI2B	Inflammatory
F3	Goblet-like
FABP1	Enterocyte
FABP4	Stem-like
FABP6	TA
FAM105A	TA
FAM110C	TA
FAM126A	Stem-like
FAM129A	Stem-like
FAM134B	Enterocyte
FAM169A	Inflammatory
FAM26F	Inflammatory
FAM3D	Goblet-like
FAM46C	Goblet-like
FAM55A	Enterocyte
FAM55D	Enterocyte
FAM84A	TA
FAM92A1	TA
FAP	Stem-like
FARP1	TA
FAS	Inflammatory
FBLN1	Stem-like
FBN1	Stem-like
FCER1G	Inflammatory
FCGBP	Goblet-like
FCGR1B	Inflammatory
FCGR3B	Inflammatory
FERMT2	Stem-like
FGFR2	Goblet-like
FGFR3	TA
FGGY	TA
FGL2	Inflammatory
FHL1	Stem-like
FIBIN	Stem-like
FLJ22763	TA
FLNA	Stem-like
FLRT2	Stem-like
FMO5	Enterocyte
FN1	Stem-like
FNDC1	Stem-like
FOXA1	Inflammatory
FOXA3	Goblet-like
FOXQ1	TA
FPR3	Inflammatory
FREM2	TA
FRMD3	Enterocyte
FRMD5	Inflammatory
FRMD6	Stem-like
FSCN1	Inflammatory
FUT3	Goblet-like
FYB	Inflammatory
GABRP	Goblet-like
GALNT7	Goblet-like
GAS1	Stem-like
GBP1	Inflammatory
GBP4	Inflammatory
GBP5	Inflammatory
GCG	Enterocyte
GCNT3	Enterocyte
GDF15	TA
GEM	Stem-like
GGH	TA
GIMAP6	Inflammatory
GIPC2	TA
GLS	TA
GLT8D2	Stem-like
GNB4	Stem-like
GNE	Goblet-like
GNG4	TA
GNLY	Inflammatory
GPA33	Enterocyte
GPC6	Stem-like
GPNMB	Stem-like
GPR126	Inflammatory
GPR160	TA
GPX3	Stem-like
GREM1	Stem-like
GRM8	TA
GSPT2	TA
GUCY1A3	Stem-like
GUCY2C	TA
GULP1	Stem-like
GXYLT2	TA
GZMA	Inflammatory
GZMB	Inflammatory
HCLS1	Inflammatory
HDGFRP3	Stem-like
HENMT1	TA
HEPACAM2	Goblet-like
HGD	Goblet-like
HHLA2	Enterocyte
HIPK2	TA
HLA-DMA	Inflammatory
HLA-DMB	Inflammatory
HLA-DPA1	Inflammatory
HLA-DPB1	Inflammatory
HLA-DRA	Inflammatory
HMGA2	TA
HMGCS2	TA
HNRNPH1	Inflammatory
HOPX	Stem-like
HOXA3	TA
HOXC6	Inflammatory
HPGD	Enterocyte
HSD11B2	Enterocyte
HSD17B2	Enterocyte
HSPA2	Goblet-like
HSPA4L	Inflammatory
HSPA6	Inflammatory
HTRA1	Stem-like
HUNK	TA
ID1	TA
ID4	Stem-like
IDO1	Inflammatory
IFI16	Inflammatory
IFI44	Inflammatory
IFI44L	Inflammatory
IFI6	Inflammatory
IFIT1	Inflammatory
IFIT2	Inflammatory
IFIT3	Inflammatory
IGF1	Stem-like
IGF2BP3	Inflammatory
IGFBP5	Stem-like
IGHM	Enterocyte
IGJ	Enterocyte
IGKC	Enterocyte
IGLL3P	Enterocyte
IGLV1-44	Enterocyte
IL17RD	TA
IL1R2	Goblet-like
IL1RN	Inflammatory
INHBA	Stem-like
IQGAP2	Goblet-like
ISG15	Inflammatory
ISLR	Stem-like
ISX	Enterocyte
ITGAM	Stem-like
ITGB2	Inflammatory
ITGBL1	Stem-like
ITLN1	Enterocyte
ITM2A	Inflammatory
KAL1	Stem-like
KCNK1	Inflammatory
KCNMA1	Stem-like
KCTD12	Inflammatory
KIAA1199	TA
KIAA1211	Enterocyte
KIAA1324	Goblet-like
KIAA1704	TA
KLF4	Goblet-like
KLF9	Stem-like
KLHL5	Stem-like
KLK11	Goblet-like
KRT20	Enterocyte
KRT23	TA
KRT80	TA
KYNU	Inflammatory
L1TD1	Goblet-like
LAMA1	Enterocyte
LAMP2	TA
LAPTM5	Inflammatory
LASS6	TA
LCK	Inflammatory
LCN2	Goblet-like
LCP2	Inflammatory
LEFTY1	Enterocyte
LGALS2	Enterocyte
LHFP	Stem-like
LIMA1	Goblet-like
LMOD1	Stem-like
LOC100128822	TA
LOC100288092	TA
LOC100289610	TA
LOC100505633	Enterocyte
LOC100505989	Goblet-like
LOC25845	TA
LOC285628	Inflammatory
LOC401022	Enterocyte
LOC646627	Enterocyte
LOC647979	TA
LOC653602	TA
LOC729680	TA
LOX	Stem-like
LOXL1	Stem-like
LRRC16A	TA
LRRC19	Enterocyte
LRRC2	TA
LRRC31	TA
LY6E	Inflammatory
LY6G6D	TA
LY75	TA
LY96	Stem-like
LYZ	Inflammatory
MAB21L2	Stem-like
MACC1	TA
MAF	Stem-like
MAFB	Stem-like
MALL	Enterocyte
MAOA	Enterocyte
MAP1B	Stem-like
MAP7D2	TA
MATN2	Goblet-like
MDFIC	Stem-like
MEIS2	Stem-like
MEP1A	TA
METTL7A	Enterocyte
MFAP3L	TA
MFAP5	Stem-like
MFI2	Goblet-like
MFSD4	Enterocyte
MGP	Stem-like
MICB	Inflammatory
MIR100HG	Stem-like
MIR374AHG	TA
MITF	Stem-like
MLPH	Goblet-like
MMP11	Stem-like
MMP12	Inflammatory
MMP2	Stem-like
MMP28	Enterocyte
MNDA	Inflammatory
MOCOS	Inflammatory
MPEG1	Inflammatory
MS4A12	Enterocyte
MS4A4A	Inflammatory
MS4A6A	Inflammatory
MS4A7	Inflammatory
MSRB3	Stem-like
MSX2	TA
MT1E	Inflammatory
MT1F	Inflammatory
MT1G	Inflammatory
MT1H	Inflammatory
MT1M	Enterocyte
MT1X	Inflammatory
MT2A	Inflammatory
MUC1	Goblet-like
MUC12	Enterocyte
MUC13	Enterocyte
MUC2	Enterocyte
MUC20	TA
MUC4	Enterocyte
MUC5AC	Goblet-like
MUC5B	Goblet-like
MXRA5	Stem-like
MYEF2	TA
MYH11	Stem-like
MYL9	Stem-like
MYLK	Stem-like
MYRIP	TA
NAT2	Enterocyte
NCF2	Inflammatory
NCRNA00261	Goblet-like
NEBL	TA
NEDD4L	Enterocyte
NEXN	Stem-like
NFIB	TA
NNMT	Stem-like
NOX1	TA
NOX4	Stem-like
NR1D2	TA
NR1I2	TA
NR3C1	Stem-like
NR3C2	Enterocyte
NR5A2	Enterocyte
NRP1	Stem-like
NRXN3	TA
NTM	Stem-like
O3FAR1	Goblet-like
OAS2	Inflammatory
OLFM4	Enterocyte
OLFML2B	Stem-like
OXGR1	TA
P2RY14	Enterocyte
PAH	TA
PAPPA	Stem-like
PAQR5	TA
PARM1	Enterocyte
PBK	Inflammatory
PBLD	Enterocyte
PCCA	Goblet-like
PCDH7	Stem-like
PCK1	Enterocyte
PCSK1	Goblet-like
PDE9A	Enterocyte
PDGFA	TA
PDGFC	Stem-like
PDZK1IP1	Goblet-like
PDZRN3	Stem-like
PFKFB2	TA
PHACTR3	TA
PHLDB2	Stem-like
PID1	Enterocyte
PIGR	Enterocyte
PITX2	TA
PIWIL1	Inflammatory
PKIB	Enterocyte
PLA1A	Stem-like
PLA2G12B	TA
PLA2G2A	Enterocyte
PLA2G4A	Inflammatory
PLA2G7	Inflammatory
PLAC8	Enterocyte
PLAGL1	TA
PLCB1	TA
PLCB4	TA
PLEKHB1	TA
PLK2	Inflammatory
PLN	Stem-like
PLXNC1	Inflammatory
PM20D2	TA
PMAIP1	Inflammatory
PMEPA1	TA
PMP22	Stem-like
PNMA2	Goblet-like
POSTN	Stem-like
POU2AF1	Enterocyte
PPAPDC1A	Stem-like
PPP1R14C	TA
PPP1R14D	TA
PPP2R2C	TA
PRAP1	TA
PRKACB	Enterocyte
PRKAR2B	Inflammatory
PRLR	TA
PROX1	TA
PRR15	TA
PRRX1	Stem-like
PRSS23	TA
PRUNE2	Goblet-like
PSAT1	Inflammatory
PSMB9	Inflammatory
PTCH1	TA
PTGER4	Goblet-like
PTGIS	Stem-like
PTPRC	Inflammatory
PTPRD	TA
PTPRO	TA
PYY	Enterocyte
QKI	Stem-like
QPCT	TA
QPRT	TA
RAB27B	Inflammatory
RAB31	Stem-like
RARRES1	Inflammatory
RARRES3	Inflammatory
RASEF	Goblet-like
RASSF8	Stem-like
RBM6	TA
RBMS1	Stem-like
RBP1	TA
RDX	Stem-like
REEP1	TA
REG1A	Goblet-like
REG1B	Goblet-like
REG3A	Goblet-like
REG4	Goblet-like
RETNLB	Goblet-like
RGS1	Inflammatory
RGS2	Stem-like
RHBDL2	Enterocyte
RNF125	Inflammatory
RNF186	Goblet-like
RNF43	TA
RORA	Stem-like
RPL22L1	Inflammatory
RSAD2	Inflammatory
RUNX2	Stem-like
S100A8	Inflammatory
SAMD12	TA
SAMD9	Inflammatory
SAMD9L	Inflammatory
SAMSN1	Inflammatory
SATB2	TA
SCARA5	Enterocyte
SCGB2A1	Enterocyte
SCIN	Enterocyte
SCRN1	Stem-like
SDC2	Stem-like
SDR16C5	Goblet-like
SELENBP1	TA
SEMA6A	Enterocyte
SEMA6D	Enterocyte
SEMG1	Inflammatory
SEPP1	Enterocyte
SERPINA1	Goblet-like
SERPINB5	Inflammatory
SERPINE1	Stem-like
SERPINE2	TA
SERPINF1	Stem-like
SERPING1	Stem-like
SESN1	TA
SFRP1	Stem-like
SFRP2	Stem-like
SFRP4	Stem-like
SGK2	TA
SGPP2	Inflammatory
SHISA2	Stem-like
SI	Enterocyte
SLAIN1	Goblet-like
SLAMF7	Inflammatory
SLAMF8	Inflammatory
SLC16A9	Enterocyte
SLC19A3	TA
SLC1A1	Inflammatory
SLC22A3	TA
SLC26A2	Enterocyte
SLC26A3	Enterocyte
SLC28A3	Goblet-like
SLC2A3	Stem-like
SLC39A8	Goblet-like
SLC3A1	TA
SLC44A4	Enterocyte
SLC4A4	Enterocyte
SLC7A11	Inflammatory
SLITRK6	Goblet-like
SMAD9	Goblet-like
SMARCA1	Stem-like
SNAI2	Stem-like
SOCS3	Inflammatory
SORBS1	Stem-like
SPAG1	TA
SPARC	Stem-like
SPARCL1	Stem-like
SPIN3	TA
SPINK1	TA
SPINK4	Goblet-like
SPINK5	Enterocyte
SPOCK1	Stem-like
SPON1	Stem-like
SPP1	Stem-like
SRGN	Inflammatory
SRI	Enterocyte
SRPX	Stem-like
SRPX2	TA
SRSF6	Inflammatory
SSPN	Stem-like
SSTR1	Goblet-like
ST6GAL1	TA
ST6GALNAC1	Goblet-like
STAT1	Inflammatory
STC1	Stem-like
STON1	Stem-like
STS	Inflammatory
STX19	TA
STYK1	Enterocyte
SULF1	Stem-like
SYNM	Stem-like
SYNPO2	Stem-like
TAGAP	Inflammatory
TAGLN	Stem-like
TBC1D9	Stem-like
TBX3	Goblet-like
TC2N	Goblet-like
TCEA3	Enterocyte
TCFL5	TA
TCN1	Goblet-like
TFAP2A	Inflammatory
TFF1	Goblet-like
TFF2	Inflammatory
TFF3	Goblet-like
TGFB1I1	Stem-like
THBS1	Stem-like
THBS2	Stem-like
TIMP2	Stem-like
TIMP3	Stem-like
TLR8	Inflammatory
TMEM144	Inflammatory
TMEM150C	TA
TMEM37	Enterocyte
TMEM45A	Stem-like
TMEM47	Stem-like
TMEM56	TA
TMPRSS2	Enterocyte
TMPRSS3	Inflammatory
TNC	Stem-like
TNFAIP6	Stem-like
TNFRSF11A	Goblet-like
TNFRSF17	Enterocyte
TNFSF13B	Inflammatory
TNFSF9	Inflammatory
TNMD	TA
TNS1	Stem-like
TOB1	TA
TOX	Goblet-like
TOX3	TA
TPM2	Stem-like
TPSAB1	Enterocyte
TPSB2	Enterocyte
TRBC1	Inflammatory
TREM1	Inflammatory
TRIM22	Inflammatory
TRPA1	Goblet-like
TRPM6	Enterocyte
TSPAN1	Enterocyte
TSPAN12	TA
TSPAN2	Stem-like
TSPAN7	Enterocyte
TWIST1	Stem-like
TYMS	Inflammatory
TYROBP	Inflammatory
UBE2E2	Stem-like
UGT2A3	Enterocyte
UGT2B15	Enterocyte
UGT2B17	Enterocyte
VAV3	TA
VCAM1	Stem-like
VCAN	Stem-like
VGLL3	Stem-like
VNN1	Inflammatory
VSIG2	Enterocyte
WASF3	Stem-like
WFDC2	Goblet-like
WIF1	TA
WISP3	Goblet-like
WWTR1	Stem-like
XAF1	Inflammatory
XDH	Enterocyte
ZAK	TA
ZBTB10	TA
ZCCHC24	Stem-like
ZEB1	Stem-like
ZEB2	Stem-like
ZFP36L2	TA
ZG16	Enterocyte
ZG16B	Goblet-like
ZIC2	Inflammatory
ZNF165	Inflammatory
ZNF518B	TA
ZNF704	TA
ZNRF3	TA
