# Supplementary material for: Analytical Validation of Multiplex Biomarker Assay to Stratify Colorectal Cancer into Molecular Subtypes
Source: Sci Rep. 2019 May 21;9:7665. doi: 10.1038/s41598-019-43492-0 (PMC6529539; doi:10.1038/s41598-019-43492-0)
Supplement: Supplementary file 3 — Supplementary Table S2 [file 41598_2019_43492_MOESM3_ESM.xls]

## Sheet: Table S2a
Table S2a: Normalised log2 data of OriGene and Montpellier samples profiled using the standard protocol. Normalised to HKs: RPL13a, PPIA, ZNF384.
Gene Name	Accession #	Probe Name	Class Name	CR559251	CR559521	CR560080	CR560367	CR560476	CR560603	CR560671	CR560973	CR561060	CR561163	MV	MB	JC	MT	PD	NC	AM	PM	CB	JGI	JR	TD
ACSL6	NM_001009185.1	NM_001009185.1:2008	Endogenous	5.4	6.77	5.91	1.58	4.41	4.45	5.49	6.3	4.73	3.89	6.76	8.67	7.75	9.37	5.99	7.16	6.35	6.17	2.02	6.52	8.41	6.95
AQP8	NM_001169.2	NM_001169.2:35	Endogenous	2.68	6.82	1.23	6.58	5.08	0.28	5.41	5.42	0.24	0	0.18	6.91	0	0	4.17	4.65	1.15	0	0.18	0	1.31	0.26
AREG	NM_001657.2	NM_001657.2:547	Endogenous	11.08	10	11.48	7.74	9.35	8.48	10.24	11.39	8.99	9.05	11.72	11.33	10.75	9.89	12.24	9.14	9.39	9.43	10.22	9.77	9.22	9.45
AXIN2	NM_004655.3	NM_004655.3:1035	Endogenous	9.19	9.62	11.01	3.95	9.7	6.3	11.92	10.32	7.77	7.46	9.95	11.23	10.69	9.83	10.54	9.35	10.04	10.02	10.79	10.76	9.58	9.61
BHLHE41	NM_030762.2	NM_030762.2:655	Endogenous	8.71	7.46	7.22	6.58	8.34	7.74	7.75	4.63	9.73	7.14	8.37	7.37	8.39	7.73	6.48	8.27	6.43	7.34	8.26	5.98	5.66	6.3
BIRC3	NM_182962.1	NM_182962.1:3	Endogenous	5.84	5.28	4.32	6.97	6.68	6.57	5.91	5.68	7.64	7.6	5.28	5.29	5.63	4.84	4.9	5.92	3.65	5.79	6.07	5.16	5.71	5.8
CA1	NM_001738.2	NM_001738.2:895	Endogenous	3.24	9.71	1.83	8.74	6.08	3.98	2.23	3.74	2.93	0.25	0.18	1.83	1.29	0	9.78	0.75	9.55	3.27	3.71	4.5	6.87	0.26
CA4	NM_000717.3	NM_000717.3:1040	Endogenous	1.58	7.46	1.23	5.61	4.49	0.28	0.33	4.33	0.24	0	0.18	4.24	0	0	5.53	0.75	6.73	0	0.18	5.85	7.69	2.12
CEL	NM_001807.3	NM_001807.3:116	Endogenous	2.68	5.95	6.34	0.53	1.06	1.87	7.04	2.52	0.24	4.66	7.97	9.4	8.19	8.72	4.09	5.14	5.25	0	0.85	7.54	9.35	7.47
CFTR	NM_000492.3	NM_000492.3:720	Endogenous	8.62	10.65	11.04	8.21	10.08	10.43	11.99	12.25	0.24	10.49	10.59	9.54	10.66	11.88	11.29	10.24	10.47	10.28	10.24	10.57	12.28	11.04
CLCA4	NM_012128.3	NM_012128.3:1220	Endogenous	3.63	8.06	1.23	6.47	7.3	7.05	0.33	5.76	2.68	1.85	0.18	3.97	0	0	5.56	1.73	7.05	7.47	0.18	7.61	7.95	4.23
CLDN8	NM_199328.2	NM_199328.2:805	Endogenous	1.78	7.09	1.23	0	2.95	0.28	0.33	0	0.24	0	0.18	0	0	0	6.62	2.74	6.97	0	0.18	3.09	3.81	0.26
COL10A1	NM_000493.3	NM_000493.3:135	Endogenous	7.79	8.59	8.15	5.52	10.97	9.5	6.96	3.65	9.69	7.91	10.11	8.63	9.09	8.98	7.63	10.05	8.25	8.4	10.79	0	3.62	4.13
CXCL13	NM_006419.2	NM_006419.2:210	Endogenous	2.68	4.43	5.19	8.77	8.18	7.82	6.23	6.21	10.78	8.93	4.73	4.8	7.85	2.12	2.38	7.35	4.11	0	5.92	4.44	7.03	4.03
CXCL9	NM_002416.1	NM_002416.1:1975	Endogenous	5.91	7.08	8.22	10.83	8.21	10.43	8.12	7.86	8.6	10.2	7.6	6.52	9.67	4.92	6.51	10.07	5.87	4.62	6.61	7.2	8.73	6.65
CYP1B1	NM_000104.3	NM_000104.3:1715	Endogenous	6.83	3.13	7.57	5.54	6.13	5.98	5.22	2.52	9.95	5.25	8.21	6.98	6.86	6.21	2.61	7.21	0	3.37	5.52	2.55	2.97	0.26
EREG	NM_001432.2	NM_001432.2:290	Endogenous	10.19	8.15	10.06	5.96	7.36	6.43	8.16	9.17	3.76	5.65	9.9	9.5	10.42	8.97	10.01	6	8.17	5.55	6.56	6.9	3.39	2.99
FLNA	NM_001456.3	NM_001456.3:7335	Endogenous	13.87	10.51	11.07	10.17	11.94	11.52	10.13	9.12	11.11	11.14	12.14	11.64	12.37	10.46	10.9	11.62	11.09	10.1	11.57	9.97	9.84	9.27
GZMA	NM_006144.2	NM_006144.2:155	Endogenous	8.11	6.4	6.26	8.81	7.02	9.35	6.1	7.79	8.55	9.08	6.05	5.83	6.98	4.44	6.64	8.12	4.91	5.05	5.97	7.06	7.08	5.83
IDO1	NM_002164.3	NM_002164.3:50	Endogenous	4.61	6.09	5.52	9.9	6.38	8.13	5.91	7.07	8.12	7.38	4.66	4.47	6.43	0	3.84	9.02	3.74	2.42	6.71	6.18	8.86	5.83
IFIT3	NM_001031683.2	NM_001031683.2:1470	Endogenous	6.5	6.42	6.07	7.24	5.84	8	6.65	6.6	7.05	7.79	7.04	6.28	7.34	5.45	5.67	7.3	6.25	5.14	7.81	5.96	6.5	5.6
KRT20	NM_019010.1	NM_019010.1:1245	Endogenous	7.99	10.25	10.6	9.66	10.58	9.91	6.53	8.49	11.89	7.29	9.04	10.75	9.81	8.94	8.91	10.63	9.41	9.96	9.94	9.35	9.89	9.71
KRT23	NM_015515.3	NM_015515.3:1735	Endogenous	8.38	3.63	9.05	2.61	9.72	3.09	7.67	4.75	4.96	2.77	8.56	9.13	11.57	9.39	3.64	6.33	10.6	6.68	6.91	9.04	9.67	7.11
LINC00261	NR_001558.3	NR_001558.3:2727	Endogenous	5.4	6.32	1.83	5.66	5.42	5.14	0.33	4.63	9.15	6.03	4.3	3.64	4.51	2.36	5.74	2.74	3.23	6.24	4.67	7.04	5.32	5.15
LY6G6D	NM_021246.2	NM_021246.2:39	Endogenous	7.37	8.96	8.22	0	0.18	0.28	7.09	2.86	0.24	0	8.87	7.97	10.89	7.86	8.23	6.98	8.75	0	7.87	8.48	6.5	6.23
MET	NM_001127500.1	NM_001127500.1:1925	Endogenous	7.92	8.85	10.07	9.28	9.47	9.12	11.1	10.63	8.68	9.14	9.91	9.82	7.33	10.23	10.76	9.56	9.95	9.52	9.75	8.75	10.21	9.23
MGP	NM_000900.2	NM_000900.2:305	Endogenous	14.65	8.37	10.76	8.46	11.22	9.96	9.89	7.07	12.58	7.26	11.2	11.77	11.15	9.85	8.35	10.25	9.17	7.47	8.31	7.71	7.32	7.27
MS4A12	NM_001164470.1	NM_001164470.1:385	Endogenous	1.78	9.14	1.23	7.7	6.82	0.28	3.75	5.4	0.24	0	0.6	3.43	3.43	0	6.97	7.3	8.04	0	1.55	3.87	6.96	0.26
MSRB3	NM_198080.2	NM_198080.2:3020	Endogenous	11	7.05	7.2	4.76	8.13	7.47	6.72	5.47	7.72	5.87	8.12	7.76	8.24	7.05	6.92	6.98	6.95	5.79	7.45	5.39	5.28	4.99
MUC2	NM_002457.2	NM_002457.2:4070	Endogenous	1.58	12.19	1.23	10.31	11.48	12.48	8.8	7.44	12.39	12.11	0.6	7	4.67	1.48	11.33	8.04	8.84	12.12	8.85	12.4	12.2	12.52
PCSK1	NM_001177876.1	NM_001177876.1:1210	Endogenous	5.98	5.95	1.23	1.92	3.32	0.28	3.61	3.56	8.31	2.14	4.85	3.97	9.02	5.5	6.84	0.75	3.82	1.68	6.77	10.1	8.12	3.67
PLEKHB1	NM_021200.2	NM_021200.2:2050	Endogenous	6.68	6.67	6.5	3.32	5.87	3.6	6.41	5.55	8.09	4.57	8.12	4.52	8.93	7.79	7.77	5.14	6.27	5.5	5.37	8.25	8.61	8.19
QPRT	NM_014298.3	NM_014298.3:1160	Endogenous	9.08	10.61	10.25	4.84	5.38	7.18	9.13	3.74	6.48	9.17	9.24	9.31	10.32	9.56	8.73	8.13	8.88	7.48	6.91	8.82	8.89	7
RARRES3	NM_004585.3	NM_004585.3:640	Endogenous	9.73	7	8.55	11.73	8.15	9.13	6.96	9.07	9.18	9.15	7.24	7.33	9.73	6.17	6.34	9.16	6.64	7.24	8.01	7.94	8.09	7.23
REG4	NM_032044.3	NM_032044.3:189	Endogenous	3.95	10.58	1.83	7.73	9.45	11.01	6.41	7.8	15.45	7.68	0.18	5.7	0.6	1	8.94	5.33	6.52	9.96	8.42	10.8	8.83	9.82
SFRP2	NM_003013.2	NM_003013.2:840	Endogenous	12.48	7.76	11.14	8.07	11.93	9.83	7.86	3.65	8.83	7.46	11.61	10.12	10.23	9.52	6.98	11	7.68	8.63	10.61	1.24	3.12	0.26
SFRP4	NM_003014.2	NM_003014.2:1060	Endogenous	8.79	5.25	7.8	3.43	8.84	7.34	4.96	2.52	9.26	4.75	8.61	8.14	8.69	7.79	6.3	7.94	7.29	5.57	6.53	0	2.36	3.19
SLC4A4	NM_001098484.2	NM_001098484.2:666	Endogenous	7.89	8.12	6.57	8.61	8.34	7.74	7.11	7.19	9.23	8.66	6.34	6.19	6.22	5.83	7.56	5.88	6.77	5.65	5.92	6.96	7.01	7.01
SNAI2	NM_003068.3	NM_003068.3:740	Endogenous	8.54	6.7	6.71	4.63	7.16	7.06	5.97	5.32	6.4	6.59	8.24	6.6	6.69	7	6.81	7	7.12	7.29	7.76	5.61	5.35	6
SPINK4	NM_014471.1	NM_014471.1:190	Endogenous	6.18	11.03	1.83	9.16	11.69	11.9	7.97	8.92	15.47	6.42	3.06	7.97	3.76	0.28	10.55	1.73	6.64	10.82	7.91	12.67	10.06	10.03
STAT1	NM_139266.1	NM_139266.1:455	Endogenous	10.8	11.28	10.93	12.89	10.9	12.64	11.35	11.88	11.96	12.84	11.33	10.29	11.69	9.49	10.21	12.92	10.46	9.51	12.14	10.7	10.88	10.59
TAGLN	NM_003186.3	NM_003186.3:260	Endogenous	15.33	10.57	10.67	8.65	11.69	11.3	9.8	8.99	10.87	9.32	12.35	11.88	12.57	10.7	11.5	11.21	10.77	9.91	11.78	9.4	8.77	8.21
TCN1	NM_001062.3	NM_001062.3:1005	Endogenous	1.58	5.38	2.56	0.53	6.32	0.28	4.56	7.22	10.13	3.33	5.01	3.32	1.29	2.57	0.65	4.75	0	9.1	8.18	10.31	6.27	3.67
TFF1	NM_003225.2	NM_003225.2:210	Endogenous	5.5	10.33	4.88	6.16	5.34	7.83	5.49	5.37	11.73	6.86	8.88	6.11	4.73	7.15	6.07	6.36	5.55	8.35	6.74	7.88	7.31	7.01
TFF3	NM_003226.3	NM_003226.3:585	Endogenous	8.94	13.3	11.58	10.04	12.18	12.6	11.38	10.92	14.51	13.19	13.32	12.27	10.7	12.69	10.97	12.3	10.57	11.59	9.39	12.4	12.66	14.29
TOX	NM_014729.2	NM_014729.2:574	Endogenous	8.7	8.5	8.6	8.02	8.64	8.8	8.5	8.34	10.12	8.18	8.05	8.05	7.95	7.79	7.86	7.97	8.23	7.9	8.54	8.36	8.09	8.1
TWIST1	NM_000474.3	NM_000474.3:393	Endogenous	7.31	4.98	4.32	1.92	6.42	3.09	6.57	0	2.02	2.14	6.38	4.57	5.19	5.6	5.44	5.5	4.41	4.92	5.78	3.09	2.09	0.97
ZEB1	NM_001128128.1	NM_001128128.1:1450	Endogenous	9.85	6.59	5.91	5.44	7.37	6.85	5.97	5.08	7.4	5.65	7.44	7.42	8.32	6.09	6.82	6.24	6.71	5.05	6.84	5.94	5.76	5.64
ZEB2	NM_014795.3	NM_014795.3:549	Endogenous	7.87	6.11	5.66	6.33	7.47	6.91	5.71	5.05	8.42	6.19	7.08	6.3	6.57	5.83	5.44	6.63	6.28	5.28	5.89	4.89	4.87	4.4
ZG16	NM_152338.2	NM_152338.2:427	Endogenous	5.98	11.63	2.56	10.1	11.45	7.56	6.05	7.05	6.85	0.99	0.6	4.99	2.62	0.28	11.35	0.75	8.33	8.47	4.96	9.58	9.23	5.64

## Sheet: Table S2b
Table S2b: Normlaised log2 data of OriGene and Montpellier samples profiled using the modified protocol. Normalised to HKs: RPL13a, PPIA, ZNF384.
Gene Name	Accession #	Probe Name	Class Name	MV	MB	JC	MT	PD	NC	AM	CB	PM	JGI	JR	TD	CR559251	CR559521	CR560080	CR560367	CR560476	CR560603	CR560671	CR560973	CR561060	CR561163
ACSL6	NM_001009185.1	NM_001009185.1:2008	Endogenous	9.36	10.92	10.13	11.72	8.34	9.37	8.94	3.8	7.99	8.51	10.8	8.92	7.79	8.81	8.21	3.01	5.5	6.85	7.65	8.27	7.27	6.32
AQP8	NM_001169.2	NM_001169.2:35	Endogenous	2.62	2.09	0	2.78	3.85	0.05	0.59	4	2.34	0.37	0	2.62	2.35	4.29	3.61	3.15	3.86	4.35	4.01	1.1	0.36	3.45
AREG	NM_001657.2	NM_001657.2:547	Endogenous	6.01	5.35	5.31	4.73	6.7	3.02	3.49	4	2.56	4.41	3.04	3.36	2.88	3.95	5.57	0	2.39	0.88	4.93	5.24	3.8	2.07
AXIN2	NM_004655.3	NM_004655.3:1035	Endogenous	5.56	6.6	5.97	5.4	6.26	5.29	5.39	6.37	5.24	5.84	5.69	5.07	5.59	4.63	6.51	1.77	5.31	3.29	7.04	5.42	2.32	3.75
BHLHE41	NM_030762.2	NM_030762.2:655	Endogenous	9.92	8.75	9.84	9.29	7.73	9.76	8.12	9.62	8.77	7.34	7.21	7.89	9.47	8.69	8.38	7.47	9.65	9.1	8.68	5.85	10.86	8.35
BIRC3	NM_182962.1	NM_182962.1:3	Endogenous	0.19	0	0	0	2.79	0.05	0	0.08	0	1.57	0	0	1.19	0.05	0	0	0.41	0.88	0.76	0	5.71	0
CA1	NM_001738.2	NM_001738.2:895	Endogenous	0.19	0.86	1.98	1.98	11.83	0.05	11.75	4.9	5.36	6.78	8.62	0.98	5.02	11.66	1.95	10.63	8.01	6.75	0.27	5.42	0.36	0
CA4	NM_000717.3	NM_000717.3:1040	Endogenous	5.25	8.06	3.89	4.37	9.04	2.32	10.54	3.91	4.67	9.44	11.28	6.53	5.72	11.02	4.43	9.09	8.53	5.42	5.53	7.62	4.52	4.66
CEL	NM_001807.3	NM_001807.3:116	Endogenous	11.37	12.67	11.74	11.95	7.52	9.07	8.57	5.64	3.43	10.81	12.75	10.85	7.65	9.65	9.82	5.23	6.29	6.34	10.61	6.01	6	8.32
CFTR	NM_000492.3	NM_000492.3:720	Endogenous	11.9	10.81	11.94	13.16	12.59	11.59	11.82	11.46	11.51	11.86	13.57	12.31	9.81	12.17	12.35	9.41	11.48	11.86	13.38	13.54	3.34	11.97
CLCA4	NM_012128.3	NM_012128.3:1220	Endogenous	3.42	6.85	1.98	1.98	8.78	5.17	10.22	4.68	10.34	10.58	10.81	7.54	5.72	10.78	0	9.24	9.85	9.77	0.27	8.45	3.93	5.78
CLDN8	NM_199328.2	NM_199328.2:805	Endogenous	3.42	3.06	3.31	3.56	4.83	0.05	4.44	2.14	1.78	3.27	2.14	2.16	4.54	4.5	3.38	2.87	3.21	2.54	3.65	0	0.36	2.56
COL10A1	NM_000493.3	NM_000493.3:135	Endogenous	3.82	3.89	3.79	3.97	4.46	4.63	4.19	5.22	3.54	3.7	4.06	4.45	4.68	4.29	4.61	3.76	5.36	4.95	4.87	4.22	4.75	4.51
CXCL13	NM_006419.2	NM_006419.2:210	Endogenous	6.37	7.4	9.92	3.97	3.18	9.36	6.02	8.28	0	6.81	9.08	5.87	5.78	6.29	7.47	10.68	10.04	9.81	8.11	8.14	12.86	10.99
CXCL9	NM_002416.1	NM_002416.1:1975	Endogenous	9.72	8.29	11.91	5.59	7.92	12.39	7.35	9.02	5.52	9.17	10.91	8.05	7.9	8.92	10.19	12.95	10.4	12.59	10.2	9.85	10.59	12.45
CYP1B1	NM_000104.3	NM_000104.3:1715	Endogenous	10.14	8.78	8.75	7.99	5.17	9.44	3.88	7.39	4.8	4.62	4.14	2.62	8.9	6.54	8.89	7.3	8.03	7.53	6.16	4.94	11.74	7.34
EREG	NM_001432.2	NM_001432.2:290	Endogenous	10.81	10.33	11.24	9.82	10.89	6.79	9.11	7.16	6	7.81	4.95	4.15	10.87	8.9	10.77	6.83	8.13	7.18	9.16	9.93	5.68	6.98
FLNA	NM_001456.3	NM_001456.3:7335	Endogenous	13.34	12.89	13.64	11.72	12.16	12.73	12.27	12.76	11.28	11.11	11.04	10.44	15.03	11.98	12.44	11.58	13.39	12.94	11.55	10.4	12.47	12.67
GZMA	NM_006144.2	NM_006144.2:155	Endogenous	7.49	6.99	8.32	6.22	8.04	9.31	6	7.18	5.78	8.35	8.47	6.31	9.27	7.35	7.1	9.94	7.96	10.5	7.43	8.7	9.76	10.38
IDO1	NM_002164.3	NM_002164.3:50	Endogenous	7.47	6.73	8.79	5.26	6.34	11.01	6.02	8.73	5.24	8.77	11.08	7.66	6.65	8.08	7.74	11.86	8.91	10.22	8.3	9.08	10.15	9.36
IFIT3	NM_001031683.2	NM_001031683.2:1470	Endogenous	9.79	8.67	10.21	8.21	7.62	10.39	9.15	10.8	6.78	8.33	9.25	8.14	8.71	9.52	8.45	10.29	8.51	10.97	9.24	9.67	10.15	10.98
KRT20	NM_019010.1	NM_019010.1:1245	Endogenous	11.29	12.94	12.05	11.17	11.08	12.85	11.82	12.17	12.19	11.72	12.23	12.04	10.12	12.39	12.6	11.61	12.62	11.93	8.42	10.34	13.99	9.29
KRT23	NM_015515.3	NM_015515.3:1735	Endogenous	10.57	11.02	13.59	11.47	4.66	8.21	12.67	8.51	8.78	11.02	11.66	9.15	10.65	4.43	10.87	4.12	11.75	4.82	9.5	6.75	6.75	4.21
LINC00261	NR_001558.3	NR_001558.3:2727	Endogenous	5.02	4.11	5.27	3.43	6.92	2.32	4.26	5.41	7.48	8.12	6.32	6.8	1.19	7.72	0	7.21	6.54	6.7	0.76	5.36	10.76	7.85
LY6G6D	NM_021246.2	NM_021246.2:39	Endogenous	12.41	11.49	14.48	11.52	11.7	10.33	12.3	11.25	4.67	11.75	9.99	9.55	10.73	12.6	11.63	2.87	5.99	5.07	10.61	6.35	4.16	5.48
MET	NM_001127500.1	NM_001127500.1:1925	Endogenous	12.22	12.05	9.46	12.47	12.95	11.54	12.23	11.88	11.72	10.88	12.35	11.38	9.89	11.2	12.23	11.41	11.75	11.4	13.34	12.78	10.98	11.55
MGP	NM_000900.2	NM_000900.2:305	Endogenous	13.76	14.32	13.67	12.42	10.84	12.98	11.89	10.92	9.77	10.27	10	9.86	16.99	10.88	13.29	10.89	13.79	12.38	12.46	9.39	15.04	9.64
MS4A12	NM_001164470.1	NM_001164470.1:385	Endogenous	0.65	6.65	6.36	0.98	9.68	9.8	10.73	3.8	2.56	6.19	9.53	0.2	5.78	11.76	2.26	10.2	9.38	4.68	6.75	7.97	0.36	3.07
MSRB3	NM_198080.2	NM_198080.2:3020	Endogenous	5.25	4.92	5.48	4.67	3.74	4.21	4.32	4.79	3.32	3.27	3.8	3.85	7.02	4.29	4.37	3.58	4.73	5.01	3.78	3.92	4.16	3.34
MUC2	NM_002457.2	NM_002457.2:4070	Endogenous	4.97	9.31	7.1	4.62	13.4	10.19	10.81	10.92	14.15	14.4	14.1	14.53	7	14.53	4.86	12.52	13.55	14.91	11.1	9.47	14.79	14.53
PCSK1	NM_001177876.1	NM_001177876.1:1210	Endogenous	6.25	4.96	10.08	6.7	7.64	0.05	5.2	7.56	3.32	11.08	9.1	4.51	7.05	7.21	3.72	3.15	5.8	3.29	4.21	4.9	9.44	3.45
PLEKHB1	NM_021200.2	NM_021200.2:2050	Endogenous	10.23	7.01	11.05	9.81	9.78	7.04	8.41	7.62	7.75	10.18	10.63	10.12	8.49	8.79	8.46	5.83	8.47	5.51	8.37	7.78	10.07	6.34
QPRT	NM_014298.3	NM_014298.3:1160	Endogenous	10.87	10.95	11.99	11.33	10.35	9.79	10.63	8.35	9.19	10.42	10.72	8.61	10.55	12.35	11.89	6.02	7.54	8.75	10.76	4.86	8.41	10.81
RARRES3	NM_004585.3	NM_004585.3:640	Endogenous	0.19	0	0	0	0.1	0.05	0	0.08	0	0	0	0	1.19	0.05	0	0	0.41	0.4	0.27	2.25	3.14	0
REG4	NM_032044.3	NM_032044.3:189	Endogenous	3.82	5.41	2.57	3.67	8.54	4.85	6.49	8.21	9.64	10.56	8.62	9.48	6.01	10.23	4.43	7.53	9.04	10.55	6.36	7.48	14.95	7.44
SFRP2	NM_003013.2	NM_003013.2:840	Endogenous	14.63	13.07	13.31	12.58	9.71	14.08	10.81	13.55	11.68	4.41	6.22	0	15.28	10.58	14	10.77	14.9	12.76	10.7	6.81	11.93	10.48
SFRP4	NM_003014.2	NM_003014.2:1060	Endogenous	13.48	12.94	13.54	12.72	11.3	12.95	12.2	11.35	10.41	4.93	7.39	7.33	13.6	10.27	12.52	8.34	13.51	12.03	9.73	7.17	14.04	9.38
SLC4A4	NM_001098484.2	NM_001098484.2:666	Endogenous	5.3	5.59	6.08	4.62	9.03	5	8.34	6.82	4.42	8.04	7.85	7.07	9.49	9.96	5.92	10.4	9.82	9.66	8.53	8.62	11.25	10.85
SNAI2	NM_003068.3	NM_003068.3:740	Endogenous	10.14	8.69	8.83	8.94	8.85	8.96	9.51	9.66	9.33	7.68	7.66	7.94	10.54	9.16	8.89	7.45	9.68	9.38	8.25	7.73	8.31	8.99
SPINK4	NM_014471.1	NM_014471.1:190	Endogenous	5.82	10.16	5.41	1.56	12.74	3.49	8.93	10.38	13.13	15	12.18	12.28	8.14	13.34	3.72	11.24	14.09	14.11	10.4	11.06	17.8	8.56
STAT1	NM_139266.1	NM_139266.1:455	Endogenous	12.86	11.76	13.3	11.18	11.83	14.44	12.16	13.7	11.06	12.22	12.52	12.21	12.21	12.92	12.44	14.38	12.54	14.25	13.02	13.35	13.59	14.51
TAGLN	NM_003186.3	NM_003186.3:260	Endogenous	15.54	15.13	15.8	14.03	14.66	14.4	14.02	14.96	13.09	12.49	11.88	11.58	18.51	13.96	14.08	11.98	15.17	14.68	13.21	12.27	14.25	12.83
TCN1	NM_001062.3	NM_001062.3:1005	Endogenous	7.26	3.63	2.98	4.22	3.74	6.72	4.76	10.12	11.21	12.17	8.43	5.99	5.37	7.33	4.61	3.91	8.32	6.5	6.97	8.77	12.01	5.51
TFF1	NM_003225.2	NM_003225.2:210	Endogenous	12.62	9.18	6.51	10.85	9.52	9.75	9.08	10.45	12.2	11.66	11.23	10.51	4.04	13.89	6.89	9.35	8.34	11.04	8.23	8.64	15.33	10.47
TFF3	NM_003226.3	NM_003226.3:585	Endogenous	15.31	14.27	12.72	14.76	13.03	14.32	12.67	11.38	13.57	14.36	14.72	16.25	10.88	15.12	13.69	11.88	14.19	14.27	13.3	12.72	16.42	15.09
TOX	NM_014729.2	NM_014729.2:574	Endogenous	6.58	7.46	8.39	4.83	7.97	8.08	8.58	9.25	8.67	9.36	8.3	8.23	9.44	8.39	8.14	8.12	9.68	10.25	9.46	7.08	12.26	9.08
TWIST1	NM_000474.3	NM_000474.3:393	Endogenous	3.7	1.4	2.79	3.56	4.05	3.84	2.05	4.1	3.54	1.57	3.19	3.58	4.39	3.03	2.26	3.01	4.21	1.66	4.54	0	0.36	2.34
ZEB1	NM_001128128.1	NM_001128128.1:1450	Endogenous	8.83	8.73	9.71	7.56	8.11	7.91	8.32	8.15	7.05	6.96	6.56	7.28	11.12	8.06	7.67	6.63	8.88	8.58	7.61	6.84	8.85	7.24
ZEB2	NM_014795.3	NM_014795.3:549	Endogenous	10.27	9.59	9.84	9.17	8.73	9.89	9.86	9.29	8.61	8.09	8.1	7.62	11.6	9.83	9.39	9.47	10.73	10.55	9.09	8.4	11.74	9.81
ZG16	NM_152338.2	NM_152338.2:427	Endogenous	3.42	7.38	4.07	1.98	13.31	3.94	10.4	7.17	10.36	11.51	11.2	7.38	7.42	13.55	5.39	11.98	13.47	9.4	7.92	8.88	8.87	3.66

## Sheet: Table S2c
Table S2c: Selected housekeeping genes for normalisation of reproducibility data
Gene Name	Gene	Order selected by geNorm	SD after normalization
FCF1-mRNA	NM_015962.4:228	1	0.29
TMUB2-mRNA	NM_024107.2:1485	2	0.199
PRPF38A-mRNA	NM_032864.3:335	3	0.135
DNAJC14-mRNA	NM_032364.5:1166	4	0.227
ZNF143-mRNA	NM_003442.5:925	5	0.297
RPL13A-mRNA	NM_012423.2:720	6	0.335
DHX16-mRNA	NM_001164239.1:2490	7	0.352
ZNF384-mRNA	NM_001039920.2:1720	discarded	0.482
AMMECR1L-mRNA	NM_031445.2:252	discarded	0.572
PPIA-mRNA	NM_021130.3:200	discarded	0.575

## Sheet: Table S2d
Table S2d: Normlaised log2 data of OriGene samples profiled for the reproducibility of the modified protocol assay
Gene Name	Accession #	Probe Name	Class Name	CR559251	CR559521	CR560367	CR560671	CR560026	CR559251	CR559521	CR560026	CR560367	CR560671
ACSL6	NM_001009185.1	NM_001009185.1:2008	Endogenous	6.65	8.04	2.15	6.51	6.68	6.61	7.96	5.98	2.74	6.78
AQP8	NM_001169.2	NM_001169.2:35	Endogenous	1.21	3.53	2.28	2.87	0.23	1.42	0.5	0.95	0.72	0.84
AREG	NM_001657.2	NM_001657.2:547	Endogenous	1.74	3.18	0	3.79	3.36	4.31	3.64	2.36	0.34	2.5
AXIN2	NM_004655.3	NM_004655.3:1035	Endogenous	4.45	3.86	0.9	5.89	4.67	3.86	4.39	3.45	2.74	5.76
BHLHE41	NM_030762.2	NM_030762.2:655	Endogenous	8.32	7.92	6.6	7.54	4.8	7.5	7.55	3.45	5.77	7.32
BIRC3	NM_182962.1	NM_182962.1:3	Endogenous	0.04	0	0	0	0.23	1.42	0.5	0.95	0.34	0.84
CA1	NM_001738.2	NM_001738.2:895	Endogenous	3.87	10.89	9.76	0	1.03	2.69	10.31	0.95	9.29	0.84
CA4	NM_000717.3	NM_000717.3:1040	Endogenous	4.58	10.25	8.22	4.38	2.75	4.8	10.28	2.36	8.41	1.05
CEL	NM_001807.3	NM_001807.3:116	Endogenous	6.51	8.88	4.37	9.47	6.75	6.03	8.62	6.59	4.61	9.25
CFTR	NM_000492.3	NM_000492.3:720	Endogenous	8.66	11.41	8.54	12.24	11.03	8.48	11.33	11.08	8.57	12.17
CLCA4	NM_012128.3	NM_012128.3:1220	Endogenous	4.58	10.01	8.37	0	2.47	4.66	9.98	3.17	8.31	0.84
CLDN8	NM_199328.2	NM_199328.2:805	Endogenous	3.4	3.74	2	2.5	2.75	2.69	2.76	2.82	1.54	2.5
COL10A1	NM_000493.3	NM_000493.3:135	Endogenous	3.53	3.53	2.89	3.73	0.23	1.42	1.99	0.95	0.34	0.84
CXCL13	NM_006419.2	NM_006419.2:210	Endogenous	4.64	5.53	9.81	6.96	2.13	5.37	5.98	1.68	10	7.09
CXCL9	NM_002416.1	NM_002416.1:1975	Endogenous	6.76	8.16	12.08	9.06	6.43	6.65	7.9	5.63	11.78	8.77
CYP1B1	NM_000104.3	NM_000104.3:1715	Endogenous	7.76	5.77	6.43	5.01	2.75	8.53	5.74	2.36	7.12	6.17
EREG	NM_001432.2	NM_001432.2:290	Endogenous	9.73	8.14	5.96	8.01	7.65	10.95	9.19	7.96	7.25	9.02
FLNA	NM_001456.3	NM_001456.3:7335	Endogenous	13.88	11.21	10.71	10.41	9.97	14.38	11.79	10.33	11.25	10.93
GZMA	NM_006144.2	NM_006144.2:155	Endogenous	8.13	6.59	9.07	6.28	3.9	8.09	6.62	2.82	9.22	6.52
IDO1	NM_002164.3	NM_002164.3:50	Endogenous	5.51	7.32	10.99	7.16	4.38	5.05	7.57	4.22	11.02	7.38
IFIT3	NM_001031683.2	NM_001031683.2:1470	Endogenous	7.57	8.76	9.43	8.09	5.87	7.08	8.32	6.15	8.9	7.66
KRT20	NM_019010.1	NM_019010.1:1245	Endogenous	8.98	11.63	10.74	7.28	10.38	8.41	11.15	10.3	10.33	6.91
KRT23	NM_015515.3	NM_015515.3:1735	Endogenous	9.5	3.67	3.25	8.36	8.7	9.27	3.46	8.93	3.96	8.45
LINC00261	NR_001558.3	NR_001558.3:2727	Endogenous	0.04	6.95	6.34	0	6.7	1.92	6.72	7.05	6.02	2.5
LY6G6D	NM_021246.2	NM_021246.2:39	Endogenous	9.59	11.84	2	9.47	10.11	9.19	11.53	9.92	1.54	8.94
MET	NM_001127500.1	NM_001127500.1:1925	Endogenous	8.75	10.43	10.54	12.2	10.78	8.62	10.26	10.94	10.58	12.3
MGP	NM_000900.2	NM_000900.2:305	Endogenous	15.85	10.12	10.03	11.32	9.19	15.66	9.9	9.28	9.84	11.25
MS4A12	NM_001164470.1	NM_001164470.1:385	Endogenous	4.64	11	9.33	5.6	2.98	5.27	11.23	2.36	9.65	5.61
MSRB3	NM_198080.2	NM_198080.2:3020	Endogenous	5.88	3.53	2.71	2.63	2.75	4.93	3.46	0.95	0.72	3.68
MUC2	NM_002457.2	NM_002457.2:4070	Endogenous	5.86	13.77	11.65	9.95	10.99	6.03	14.34	11.17	12.25	10.7
PCSK1	NM_001177876.1	NM_001177876.1:1210	Endogenous	5.91	6.44	2.28	3.07	8.55	6.93	7.3	9.03	2.99	4.56
PLEKHB1	NM_021200.2	NM_021200.2:2050	Endogenous	7.35	8.02	4.97	7.23	10.18	7.87	8.77	10.46	5.52	8.06
QPRT	NM_014298.3	NM_014298.3:1160	Endogenous	9.41	11.59	5.15	9.62	10.52	9.93	12.08	10.74	6.02	10.16
RARRES3	NM_004585.3	NM_004585.3:640	Endogenous	0.04	0	0	0	0.23	1.42	0.5	0.95	1.54	0.84
REG4	NM_032044.3	NM_032044.3:189	Endogenous	4.86	9.46	6.67	5.22	5.58	3.19	8.79	4.83	5.81	4.32
SFRP2	NM_003013.2	NM_003013.2:840	Endogenous	14.14	9.81	9.9	9.56	2.13	13.99	9.66	2.36	9.8	9.45
SFRP4	NM_003014.2	NM_003014.2:1060	Endogenous	12.45	9.51	7.47	8.58	3.36	12.42	9.65	3.45	7.5	8.7
SLC4A4	NM_001098484.2	NM_001098484.2:666	Endogenous	8.35	9.2	9.54	7.38	5.26	8.36	9.28	4.61	9.58	7.53
SNAI2	NM_003068.3	NM_003068.3:740	Endogenous	9.4	8.4	6.58	7.11	7.61	9.97	8.85	7.7	7.07	7.53
SPINK4	NM_014471.1	NM_014471.1:190	Endogenous	7	12.58	10.37	9.25	9.96	6.2	11.62	9.81	9.33	8.34
STAT1	NM_139266.1	NM_139266.1:455	Endogenous	11.07	12.16	13.51	11.87	10.55	11.17	12.27	10.68	13.66	12.03
TAGLN	NM_003186.3	NM_003186.3:260	Endogenous	17.37	13.19	11.12	12.07	10.35	16.84	12.69	10.45	10.66	11.67
TCN1	NM_001062.3	NM_001062.3:1005	Endogenous	4.23	6.57	3.05	5.83	5.54	3.56	6.62	5.45	0.72	5.55
TFF1	NM_003225.2	NM_003225.2:210	Endogenous	2.9	13.12	8.48	7.09	9.62	1.42	12.72	9.23	8.06	6.85
TFF3	NM_003226.3	NM_003226.3:585	Endogenous	9.73	14.36	11.02	12.15	13.86	9.76	14.59	14.09	11.23	12.42
TOX	NM_014729.2	NM_014729.2:574	Endogenous	8.3	7.63	7.25	8.31	6.03	8.3	7.53	6.19	7.21	8.27
TWIST1	NM_000474.3	NM_000474.3:393	Endogenous	3.25	2.27	2.15	3.4	2.13	2.69	3.27	1.68	0.34	2.5
ZEB1	NM_001128128.1	NM_001128128.1:1450	Endogenous	9.98	7.29	5.76	6.46	5.54	10.04	7.31	5.79	5.67	6.4
ZEB2	NM_014795.3	NM_014795.3:549	Endogenous	10.46	9.06	8.6	7.95	7.49	10.7	9.5	7.53	9.24	8.38
ZG16	NM_152338.2	NM_152338.2:427	Endogenous	6.28	12.78	11.11	6.77	6.67	5.97	13.03	7.03	11.39	6.89
