# Supplementary material for: Analytical Validation of Multiplex Biomarker Assay to Stratify Colorectal Cancer into Molecular Subtypes
Source: Sci Rep. 2019 May 21;9:7665. doi: 10.1038/s41598-019-43492-0 (PMC6529539; doi:10.1038/s41598-019-43492-0)
Supplement: Supplementary file 4 — Supplementary Table S3 [file 41598_2019_43492_MOESM4_ESM.xlsx]

## Sheet: Table S3
Table S3: Contingency tables of subtypes assigned using standard and modified protocols in fresh-frozen (Montpellier and OriGene) and FFPE (RETRO-C) samples
Fresh frozen
		Modified protocol
		Enterocyte	Goblet-like	Inflammatory	Stem-like	TA	Undetermined
Standard protocol	Enterocyte	6	0	0	0	0	1
	Goblet-like	0	4	0	0	0	0
	Inflammatory	0	0	2	0	0	0
	Stem-like	0	0	0	2	0	0			Fisher test
	TA	0	0	0	0	3	0	Not including undetermined	Concordance = 100%	p-value = 2.3319e-09
	Undetermined	0	0	0	2	0	2	Including undetermined	Concordance = 86.4%	p-value = 2.1274e-10
FFPE
		Modified protocol
		Enterocyte	Goblet-like	Inflammatory	Stem-like	TA	Undetermined
Standard protocol	Enterocyte	1	0	0	0	0	1
	Goblet-like	0	2	0	0	0	0
	Inflammatory	0	0	2	0	0	0
	Stem-like	0	0	0	1	0	0			Fisher test
	TA	0	0	0	0	3	0	Not including undetermined	Concordance = 100%	p-value = 0.00026455
	Undetermined	0	0	1	0	0	1	Including undetermined	Concordance = 83.3%	p-value = 0.00083694
Combined fresh frozen and FFPE
		Modified protocol
		Enterocyte	Goblet-like	Inflammatory	Stem-like	TA	Undetermined
Standard protocol	Enterocyte	7	0	0	0	0	2
	Goblet-like	0	6	0	0	0	0
	Inflammatory	0	0	4	0	0	0
	Stem-like	0	0	0	3	0	0			Fisher test
	TA	0	0	0	0	6	0	Not including undetermined	Concordance = 100%	p-value = 1.8658e-15
	Undetermined	0	0	1	2	0	3	Including undetermined	Concordance = 85.3%	p-value = < 2.22e-16
Note: Subtypes assigned using 48-gene subset of CRCA-786 centroids
