# Supplementary material for: Analytical Validation of Multiplex Biomarker Assay to Stratify Colorectal Cancer into Molecular Subtypes
Source: Sci Rep. 2019 May 21;9:7665. doi: 10.1038/s41598-019-43492-0 (PMC6529539; doi:10.1038/s41598-019-43492-0)
Supplement: Supplementary file 5 — Supplementary Table S4 [file 41598_2019_43492_MOESM5_ESM.xls]

## Sheet: Table S4a
Table S4a: Normalised log2 data of RETRO-C (FFPE) samples profiled using the standard protocol. Normalised to HKs: RPL13a, PPIA, ZNF384.
Gene Name	Accession #	Probe Name	Class Name	4001	4002	4019	4023	4033	4042	4045	4047	5001	6005	6006	6008
ACSL6	NM_001009185.1	NM_001009185.1:2008	Endogenous	0	0	0	5.81	7.9	5.19	2.9	1.99	2.45	0.59	5.87	0
AQP8	NM_001169.2	NM_001169.2:35	Endogenous	0	0	0	0.31	0	0.31	0	1.99	0.64	0.59	1.55	0
AREG	NM_001657.2	NM_001657.2:547	Endogenous	7.39	8.05	5.9	9.66	6.87	6.15	9.42	5.95	8.27	7.23	8.41	7.73
AXIN2	NM_004655.3	NM_004655.3:1035	Endogenous	5.99	6.16	6.03	9.64	8.24	8.15	8.06	8.68	7.59	10.3	7.44	5.31
BHLHE41	NM_030762.2	NM_030762.2:655	Endogenous	5.56	5.69	6.97	5.24	6.5	6.41	7.11	6.97	5.31	4.17	6.01	5.31
BIRC3	NM_182962.1	NM_182962.1:3	Endogenous	4.87	4.45	5.06	3.82	3.91	2.04	5.96	5.53	4.93	5.49	5.76	5.6
CA1	NM_001738.2	NM_001738.2:895	Endogenous	0	6.36	0	2.74	1.07	0.31	0	1.99	2.81	1.55	7.38	0.15
CA4	NM_000717.3	NM_000717.3:1040	Endogenous	0	0.83	0	2.44	0	0.31	0	1.99	1.23	0.59	1.55	0.15
CEL	NM_001807.3	NM_001807.3:116	Endogenous	2.26	0	1.95	6.2	7.35	3.81	1.2	2.71	6.02	5.34	7.1	2.96
CFTR	NM_000492.3	NM_000492.3:720	Endogenous	6.78	8.18	8.37	10.27	9.29	9.52	9.35	9.18	9.2	10.45	9.92	3.32
CLCA4	NM_012128.3	NM_012128.3:1220	Endogenous	0	0	0.49	0.31	0	0.31	0	1.99	1.97	0.59	1.55	0
CLDN8	NM_199328.2	NM_199328.2:805	Endogenous	0.55	1.33	0	0.31	0	0.31	0	1.99	2.81	0.59	3.84	0
COL10A1	NM_000493.3	NM_000493.3:135	Endogenous	6.72	5.73	8.84	5.03	7.46	8.32	7.97	7.53	7.52	6.76	7.43	5.71
CXCL13	NM_006419.2	NM_006419.2:210	Endogenous	5.43	5.46	2.23	2.98	3.7	0.31	6.69	1.99	2.81	0.59	4.42	4.76
CXCL9	NM_002416.1	NM_002416.1:1975	Endogenous	8.58	7.51	7.62	8.08	6.77	3.37	9.01	4.72	7.42	3.9	7.14	5.41
CYP1B1	NM_000104.3	NM_000104.3:1715	Endogenous	6.08	2.8	3.13	4.16	2.82	7.09	7.16	7.68	5.07	4.67	5.21	3.21
EREG	NM_001432.2	NM_001432.2:290	Endogenous	3.33	6.51	4.87	7.36	6.1	6.2	7.86	5.86	7.69	4.67	7.62	5.2
FLNA	NM_001456.3	NM_001456.3:7335	Endogenous	9.19	10.21	10.09	10.97	10.46	9.82	10.38	11.26	9.93	9.56	9.93	9.72
GZMA	NM_006144.2	NM_006144.2:155	Endogenous	6.34	5.94	4.34	4.59	4.85	2.04	5.31	4.2	3.34	0.59	4.42	4.06
IDO1	NM_002164.3	NM_002164.3:50	Endogenous	9.25	6.4	3.49	6.43	5.24	0.31	8.1	1.99	4.69	2.15	4.52	3.61
IFIT3	NM_001031683.2	NM_001031683.2:1470	Endogenous	6.89	4.98	4.99	4.66	4.25	2.72	5.49	6.13	4.69	4.17	4.69	4.24
KRT20	NM_019010.1	NM_019010.1:1245	Endogenous	4.27	9.13	9.65	8.64	7.19	8.97	5.72	8.25	8.27	8.55	8.84	4.67
KRT23	NM_015515.3	NM_015515.3:1735	Endogenous	4.12	0.04	5.68	8.42	7.74	5.82	0	2.71	5.57	5.68	6.85	0
LINC00261	NR_001558.3	NR_001558.3:2727	Endogenous	4.32	2.46	5.68	0.31	4	0.69	3.66	1.99	3.1	2.57	4.1	3.85
LY6G6D	NM_021246.2	NM_021246.2:39	Endogenous	0	0	0	9	8.17	7.62	0	7.81	7.84	5.84	8.49	0
MET	NM_001127500.1	NM_001127500.1:1925	Endogenous	7.8	7.47	8.77	7.82	7.02	8.02	8.57	6.04	7.5	7.91	7.92	7.69
MGP	NM_000900.2	NM_000900.2:305	Endogenous	7.52	8.62	8.67	9.09	9.25	8.38	9.12	9.73	9.03	5.49	8.5	6.47
MS4A12	NM_001164470.1	NM_001164470.1:385	Endogenous	0	4.4	0	2.06	0	0.31	0	1.99	0.64	0.59	3.84	0
MSRB3	NM_198080.2	NM_198080.2:3020	Endogenous	4.77	5.73	7.01	6.84	6.37	5.41	6.1	7.1	6.15	5.05	5.97	3.09
MUC2	NM_002457.2	NM_002457.2:4070	Endogenous	5.27	10	10	5.72	8.53	2.97	5	6.35	4.28	6.76	7.74	7.48
PCSK1	NM_001177876.1	NM_001177876.1:1210	Endogenous	3.94	0	1.61	4.34	4.17	0.31	2.9	1.99	0.64	1.55	0.51	0
PLEKHB1	NM_021200.2	NM_021200.2:2050	Endogenous	4.41	3.08	5.35	5.75	6.81	4.92	5.8	6.35	4.85	3.9	5.47	2.47
QPRT	NM_014298.3	NM_014298.3:1160	Endogenous	2.76	4.06	7.56	8.24	5.69	6.73	3.02	7.91	8.04	5.17	8.47	0
RARRES3	NM_004585.3	NM_004585.3:640	Endogenous	7.69	6.99	7.76	6.81	6.37	4.58	7.26	5.4	5.66	4.04	6.29	6.27
REG4	NM_032044.3	NM_032044.3:189	Endogenous	9.92	10.4	10.44	3.94	9.03	2.72	2.9	4.48	1.23	3.58	5.1	9.85
SFRP2	NM_003013.2	NM_003013.2:840	Endogenous	8.85	7.54	8.53	7.55	8.08	9.49	9.88	9.61	7.68	6.98	6.92	6.57
SFRP4	NM_003014.2	NM_003014.2:1060	Endogenous	4.66	6.54	8.65	6.6	8.5	5.94	7.22	8.68	8.06	5.05	7.48	4.91
SLC4A4	NM_001098484.2	NM_001098484.2:666	Endogenous	5.41	5.41	5.02	5.37	4.17	3.81	4.48	4.2	3.34	4.59	5.21	5.2
SNAI2	NM_003068.3	NM_003068.3:740	Endogenous	5.08	3.99	5.99	3.82	5.45	5.91	6.69	5.95	5.26	6.01	5.76	3.7
SPINK4	NM_014471.1	NM_014471.1:190	Endogenous	5.08	5.67	2.46	4.34	7.08	0.31	1.56	1.99	0.64	2.9	6.01	4.12
STAT1	NM_139266.1	NM_139266.1:455	Endogenous	10.97	9.25	9.31	10.07	9.1	8.28	10.84	9.35	9.26	8.5	9.2	9.29
TAGLN	NM_003186.3	NM_003186.3:260	Endogenous	9.39	11.21	10.67	11.94	11.11	10.51	10.41	12.07	10.92	9.28	10.9	9
TCN1	NM_001062.3	NM_001062.3:1005	Endogenous	6.6	5.56	5.38	0.31	4.7	4.66	1.84	1.99	0.64	4.04	0.59	2.65
TFF1	NM_003225.2	NM_003225.2:210	Endogenous	7.72	8.33	8.41	4.05	9.44	7.26	2.9	4.48	1.23	4.04	5.91	9.34
TFF3	NM_003226.3	NM_003226.3:585	Endogenous	10.62	9.27	7.98	8.71	12.08	10.83	8.04	10.33	8.37	9.65	10.83	10.74
TOX	NM_014729.2	NM_014729.2:574	Endogenous	6.24	6.02	6.08	5.94	6.31	5.57	6.7	5.26	5.83	5.59	6.35	5.39
TWIST1	NM_000474.3	NM_000474.3:393	Endogenous	5.36	4.45	5.35	4.51	4.58	5.09	5.91	7.65	5.98	5.29	4.84	3.92
ZEB1	NM_001128128.1	NM_001128128.1:1450	Endogenous	4.84	6.02	7.17	7.16	6.9	5.46	5.94	7.81	6.99	6.74	6.6	5.36
ZEB2	NM_014795.3	NM_014795.3:549	Endogenous	4.62	4.8	5.49	5.14	5.24	5.03	5.85	4.72	5.07	4.98	5.42	3.92
ZG16	NM_152338.2	NM_152338.2:427	Endogenous	0	7.2	0	3.69	1.63	0.31	2.08	3.39	0.64	0.59	8.51	0

## Sheet: Table S4b
Table S4b: Normalised log2 data of RETRO-C (FFPE) samples profiled using the modified protocol. Normalised to HKs: RPL13a, PPIA, ZNF384.
Gene Name	Accession #	Probe Name	Class Name	4001	4002	4019	4023	4033	4042	4045	4047	5001	6005	6006	6008
ACSL6	NM_001009185.1	NM_001009185.1:2008	Endogenous	1.4	0	1.93	5.53	7.86	5.26	2.58	2.01	2.68	0.85	5.51	0
AQP8	NM_001169.2	NM_001169.2:35	Endogenous	0	0.03	0	1.45	2.39	1.18	1.5	3.77	0.64	2.52	3.04	1.19
AREG	NM_001657.2	NM_001657.2:547	Endogenous	1.12	1.53	0	1.45	2.39	0.48	0.84	2.01	0.64	0.85	0.76	1.95
AXIN2	NM_004655.3	NM_004655.3:1035	Endogenous	0	2.25	0	1.45	2.68	1.18	2.58	2.48	0.79	4.2	0.76	1.19
BHLHE41	NM_030762.2	NM_030762.2:655	Endogenous	4.7	4.83	5.96	5.35	5.33	5.21	5.96	6.21	4.97	1.11	4.75	4.65
BIRC3	NM_182962.1	NM_182962.1:3	Endogenous	0	0	0	1.45	0.23	0.48	0.06	2.01	0.64	0.85	0.76	0
CA1	NM_001738.2	NM_001738.2:895	Endogenous	0.79	6.16	1.63	1.45	2.39	1.87	1.5	3.26	3.66	1.11	7.43	2.64
CA4	NM_000717.3	NM_000717.3:1040	Endogenous	1.12	3.82	2.59	4.76	3.87	2.34	3.01	4.44	4.65	0.85	4.75	2.64
CEL	NM_001807.3	NM_001807.3:116	Endogenous	3.3	3.38	3.81	7.99	8.62	5.59	3.84	5.52	7.33	5.76	8.51	4.17
CFTR	NM_000492.3	NM_000492.3:720	Endogenous	7.4	8.49	8.92	10.9	9.89	10.04	9.97	9.33	9.75	10.84	10.38	4.93
CLCA4	NM_012128.3	NM_012128.3:1220	Endogenous	1.4	2.73	3.81	3.42	2.92	1.87	3.48	3.26	3.47	2.52	4.2	3.1
CLDN8	NM_199328.2	NM_199328.2:805	Endogenous	1.12	1.18	1.24	4.24	3.31	2.97	1.95	2.01	1.72	0.85	2.7	0.59
COL10A1	NM_000493.3	NM_000493.3:135	Endogenous	1.4	2.73	1.24	4.01	3.13	3.21	2.81	4.14	0.64	1.98	2.7	2.64
CXCL13	NM_006419.2	NM_006419.2:210	Endogenous	6.59	6.57	2.9	5.02	4.27	2.69	7.95	3.77	3	2.92	5.8	5.82
CXCL9	NM_002416.1	NM_002416.1:1975	Endogenous	8.83	8.01	7.65	8.39	7.17	4.44	8.97	5.07	7.65	4.2	6.8	5.65
CYP1B1	NM_000104.3	NM_000104.3:1715	Endogenous	6.89	4.98	4.68	5.44	4.72	8.22	8.32	8.63	6.14	5.66	6.01	5.35
EREG	NM_001432.2	NM_001432.2:290	Endogenous	4.01	7.24	6.04	8.19	7.35	6.77	8.85	6.88	7.96	6.06	8.29	5.99
FLNA	NM_001456.3	NM_001456.3:7335	Endogenous	9.87	10.79	10.69	11.76	11.14	10.62	11.15	11.71	10.52	10.22	10.61	10.37
GZMA	NM_006144.2	NM_006144.2:155	Endogenous	6.66	6.19	4.42	5.61	4.72	2.69	5.91	6.04	4.12	2.52	4.75	4.86
IDO1	NM_002164.3	NM_002164.3:50	Endogenous	10.48	7.27	5.66	7.79	6.93	2.34	9.41	4.44	5.65	3.69	6.69	4.55
IFIT3	NM_001031683.2	NM_001031683.2:1470	Endogenous	8.55	6.24	7.06	6.53	5.88	4.91	7.59	7.63	6.26	4.86	6.51	6.4
KRT20	NM_019010.1	NM_019010.1:1245	Endogenous	4.57	9.91	10.52	9.58	8.01	9.92	6.72	9	9.03	9.13	9.64	5.76
KRT23	NM_015515.3	NM_015515.3:1735	Endogenous	5.3	1.18	6.59	9.44	8.67	6.49	0.06	4.14	6.5	6.38	7.42	1.19
LINC00261	NR_001558.3	NR_001558.3:2727	Endogenous	4.23	3.19	5.62	3.75	3.75	2.34	3.73	3.77	3.25	0.85	4.92	3.73
LY6G6D	NM_021246.2	NM_021246.2:39	Endogenous	1.99	3.19	2.9	10.37	9.35	9.15	4.04	8.91	8.9	7.15	9.49	3.45
MET	NM_001127500.1	NM_001127500.1:1925	Endogenous	8.81	8.15	9.61	8.97	7.97	9.11	9.46	7.51	8.06	8.78	8.75	8.6
MGP	NM_000900.2	NM_000900.2:305	Endogenous	8.94	9.66	9.92	10.32	10.74	9.68	10.6	10.76	10.01	6.34	9.46	7.77
MS4A12	NM_001164470.1	NM_001164470.1:385	Endogenous	0.36	4.8	3.04	4.76	2.39	3.41	0.06	3.26	3	2.52	4.92	2.22
MSRB3	NM_198080.2	NM_198080.2:3020	Endogenous	1.62	2.25	2.9	1.45	3.87	0.48	3.01	3.26	2.68	3.48	3.73	1.19
MUC2	NM_002457.2	NM_002457.2:4070	Endogenous	6.57	10.9	11.07	7	9.59	4.98	6.27	7.48	4.74	7.88	8.75	8.57
PCSK1	NM_001177876.1	NM_001177876.1:1210	Endogenous	4.99	2.05	1.63	4.9	4.43	2.34	4.57	3.26	0.64	2.52	3.31	0
PLEKHB1	NM_021200.2	NM_021200.2:2050	Endogenous	5.76	4.44	6.51	6.8	7.7	5.5	6.55	8.44	5.78	4.95	6.85	4.5
QPRT	NM_014298.3	NM_014298.3:1160	Endogenous	3.7	5.58	8.41	9.47	6.74	7.7	4.57	8.22	8.76	6.5	9.28	2.44
RARRES3	NM_004585.3	NM_004585.3:640	Endogenous	0	0	0	1.45	0.23	0.48	2.3	3.26	0.64	0.85	0.76	1.62
REG4	NM_032044.3	NM_032044.3:189	Endogenous	8.03	9.39	8.44	3.75	7	2.69	2.81	4.44	1.72	4.2	3.54	7.65
SFRP2	NM_003013.2	NM_003013.2:840	Endogenous	10.04	8.55	9.6	8.67	9.11	10.74	11.25	10.53	8.52	7.83	8.37	7.92
SFRP4	NM_003014.2	NM_003014.2:1060	Endogenous	7.8	9.4	11.71	9.57	11.5	8.49	10.29	11.32	10.8	8.12	10.32	7.43
SLC4A4	NM_001098484.2	NM_001098484.2:666	Endogenous	5.45	5.71	5.31	4.9	3.87	4.35	3.84	3.26	3.47	4.33	4.84	5.8
SNAI2	NM_003068.3	NM_003068.3:740	Endogenous	6.49	5.76	7.27	5.35	6.99	7.44	8.19	7.27	7.24	7.06	6.8	5.53
SPINK4	NM_014471.1	NM_014471.1:190	Endogenous	6.55	6.8	4.51	5.53	8.1	1.87	0.06	4.44	0.64	4.67	7.03	4.86
STAT1	NM_139266.1	NM_139266.1:455	Endogenous	10.98	9.06	9.29	10.09	9.18	8.36	10.87	8.74	8.9	8.52	9.19	9.27
TAGLN	NM_003186.3	NM_003186.3:260	Endogenous	10.74	12.34	11.98	13.34	12.42	11.94	11.77	13.2	12.07	10.56	12.19	10.21
TCN1	NM_001062.3	NM_001062.3:1005	Endogenous	6.75	5.46	5.01	2.39	4.72	3.89	3.01	2.01	1.72	4.05	1.63	2.96
TFF1	NM_003225.2	NM_003225.2:210	Endogenous	8.46	9.42	9.21	3	10.34	8.26	2.58	6.13	4.56	4.45	6.04	10.42
TFF3	NM_003226.3	NM_003226.3:585	Endogenous	11.76	10.13	9.13	10.08	13.22	11.96	9.17	11.26	9.04	10.61	11.87	11.85
TOX	NM_014729.2	NM_014729.2:574	Endogenous	3.84	4.73	5.31	4.76	5.6	3.74	4.04	4.68	4.12	3.88	4.75	3.73
TWIST1	NM_000474.3	NM_000474.3:393	Endogenous	1.12	0	1.63	3.42	1.54	1.87	2.81	4.68	0.79	0.85	1.63	0
ZEB1	NM_001128128.1	NM_001128128.1:1450	Endogenous	4.89	6	6.92	6.84	6.82	5.04	5.81	7.82	7	5.56	6.31	5.23
ZEB2	NM_014795.3	NM_014795.3:549	Endogenous	7.02	7.03	7.58	7	7.69	7.57	8.31	7.97	7.3	7.48	7.17	6.06
ZG16	NM_152338.2	NM_152338.2:427	Endogenous	0.79	6.87	2.4	2.39	1.54	0.48	2.81	2.48	0.79	0.85	8.37	0

## Sheet: Table S4c
Table S4c: Selected housekeeping genes for normalisation of reproducibility data for RETRO-C (FFPE)
Gene Name	Gene	Order selected by geNorm	SD after normalization
TMUB2-mRNA	NM_024107.2:1485	1	0.451
AMMECR1L-mRNA	NM_031445.2:252	2	0.479
ZNF384-mRNA	NM_001039920.2:1720	3	0.401
DNAJC14-mRNA	NM_032364.5:1166	4	0.645
PRPF38A-mRNA	NM_032864.3:335	5	0.527
ZNF143-mRNA	NM_003442.5:925	6	0.808
DHX16-mRNA	NM_001164239.1:2490	7	0.959
PPIA-mRNA	NM_021130.3:200	8	0.905
FCF1-mRNA	NM_015962.4:228	9	1.05
RPL13A-mRNA	NM_012423.2:720	discarded	1.8

## Sheet: Table S4d
Table S4d: Normlaised log2 data of RETRO-C (FFPE) samples profiled for the reproducibility of the modified protocol assay. Normalised to 9 HK in Table S4c. REC: Recurrent.
Gene Name	Accession #	Probe Name	Class Name	1075	4042REC	4047REC	6006REC	6008REC	1075_1	4042REC_1	4047REC_1	6006REC_1	6008REC_1
ACSL6	NM_001009185.1	NM_001009185.1:2008	Endogenous	4.04	4.09	0.07	4.48	0.29	4.3	3.66	0.49	3.79	1.3
AQP8	NM_001169.2	NM_001169.2:35	Endogenous	4.04	0.5	0.07	2.3	0.29	2.91	1.67	0.49	0.63	0.95
AREG	NM_001657.2	NM_001657.2:547	Endogenous	2.41	2.09	0.07	0	0	2.91	0.24	0.49	0	2.52
AXIN2	NM_004655.3	NM_004655.3:1035	Endogenous	5.88	4.31	4.01	3.9	3.38	6.57	3.79	3.15	3.02	3.26
BHLHE41	NM_030762.2	NM_030762.2:655	Endogenous	2.54	6.71	5.4	2.3	6.18	3.61	5.76	5.2	1.24	5.49
BIRC3	NM_182962.1	NM_182962.1:3	Endogenous	2.41	0.5	0.07	0	0	2.91	0.24	0.49	0.63	0
CA1	NM_001738.2	NM_001738.2:895	Endogenous	2.41	4.59	7.39	2.55	6.05	4.77	3.91	6.93	1.24	5.77
CA4	NM_000717.3	NM_000717.3:1040	Endogenous	6.01	2.5	7.12	2.94	5.08	5.64	4.39	6.92	3.16	5.28
CEL	NM_001807.3	NM_001807.3:116	Endogenous	7.12	3.67	6.55	6.77	4.07	7.28	4.02	6.2	6.45	4.06
CFTR	NM_000492.3	NM_000492.3:720	Endogenous	9.54	6.81	7.33	10.49	8.4	9.87	6.68	7.54	10.55	8.43
CLCA4	NM_012128.3	NM_012128.3:1220	Endogenous	4.76	2.09	6.67	0.37	5.66	4.3	0.24	6.08	0	5.51
CLDN8	NM_199328.2	NM_199328.2:805	Endogenous	6.01	4.41	4.48	3.81	3.17	6.02	5.4	3.71	3.61	4.27
COL10A1	NM_000493.3	NM_000493.3:135	Endogenous	4.04	0.5	2.48	0	1.38	3.61	4.02	3.36	2.5	3.48
CXCL13	NM_006419.2	NM_006419.2:210	Endogenous	2.41	4.31	0.07	3.99	6.99	2.91	2.47	0.49	3.02	6.96
CXCL9	NM_002416.1	NM_002416.1:1975	Endogenous	6.51	6.91	6.8	5.55	8.11	6.57	6.66	6.9	5.69	7.88
CYP1B1	NM_000104.3	NM_000104.3:1715	Endogenous	6.42	8.5	6.98	3.61	5.24	6.18	8.21	7.09	3.4	5.04
EREG	NM_001432.2	NM_001432.2:290	Endogenous	2.54	6.91	0.07	8.14	5.29	2.91	6.73	2.22	8.11	5.47
FLNA	NM_001456.3	NM_001456.3:7335	Endogenous	7.97	12.02	3.44	8.88	10.63	8.39	11.86	0.9	8.81	10.64
GZMA	NM_006144.2	NM_006144.2:155	Endogenous	4.76	6.36	6.61	4.35	6.06	4.3	6.19	6.6	4.23	5.59
IDO1	NM_002164.3	NM_002164.3:50	Endogenous	3.48	5.09	6.89	4.59	7.94	6.02	5.32	6.6	4.84	8.03
IFIT3	NM_001031683.2	NM_001031683.2:1470	Endogenous	8.32	7.07	7.14	6.27	7.86	8.02	6.75	6.98	6.3	7.68
KRT20	NM_019010.1	NM_019010.1:1245	Endogenous	7.5	9.66	6.05	10.05	6.86	7.2	9.51	6.17	9.97	6.76
KRT23	NM_015515.3	NM_015515.3:1735	Endogenous	7	7.9	1.27	5.4	2.42	6.87	7.57	2.22	5.64	1.3
LINC00261	NR_001558.3	NR_001558.3:2727	Endogenous	3.48	2.5	7.15	2.94	0	4.77	1.67	7.31	3.61	0
LY6G6D	NM_021246.2	NM_021246.2:39	Endogenous	8.75	6.41	7.29	10.1	3.72	9.26	6.56	7.36	9.98	4.27
MET	NM_001127500.1	NM_001127500.1:1925	Endogenous	7.97	7.56	6.52	8.55	8.55	7.59	7.47	6.14	8.42	8.49
MGP	NM_000900.2	NM_000900.2:305	Endogenous	5.75	12.34	6.8	5.61	9.15	6.57	12.07	6.93	5.86	9.11
MS4A12	NM_001164470.1	NM_001164470.1:385	Endogenous	2.41	0.5	7.41	1.64	4.84	2.91	0.24	7.18	2.69	4.69
MSRB3	NM_198080.2	NM_198080.2:3020	Endogenous	3.48	4.59	4.73	3.81	3.02	5.84	5.18	3.99	3.87	4.35
MUC2	NM_002457.2	NM_002457.2:4070	Endogenous	5.75	2.5	6.05	8.6	7.74	6.68	5.03	6.35	8.44	7.7
PCSK1	NM_001177876.1	NM_001177876.1:1210	Endogenous	5.02	1.5	6.63	1.14	0	5.84	2.13	6.85	0.63	0.47
PLEKHB1	NM_021200.2	NM_021200.2:2050	Endogenous	6.51	5.55	6.84	7.12	3.81	7.34	5.4	7.06	7.17	3.8
QPRT	NM_014298.3	NM_014298.3:1160	Endogenous	7.66	6	6.94	8.12	4.57	7.64	5.52	7.06	8.23	4.53
RARRES3	NM_004585.3	NM_004585.3:640	Endogenous	2.54	2.09	0.07	0	0	2.91	2.99	0.9	0	2.38
REG4	NM_032044.3	NM_032044.3:189	Endogenous	5.02	0.5	1.27	4.48	6.36	3.61	3.91	2.6	2.27	5.56
SFRP2	NM_003013.2	NM_003013.2:840	Endogenous	4.76	12.93	6.34	3.9	9.56	7.28	12.67	6.2	3.51	9.49
SFRP4	NM_003014.2	NM_003014.2:1060	Endogenous	8.37	12.43	0.07	1.64	8.94	7.89	12.19	0.49	1.24	8.82
SLC4A4	NM_001098484.2	NM_001098484.2:666	Endogenous	4.04	4.5	6.29	0.37	5.54	3.61	4.61	6.11	2.27	5.24
SNAI2	NM_003068.3	NM_003068.3:740	Endogenous	5.88	7.46	2.18	5.55	6.16	6.18	7.67	0.9	5.46	6.09
SPINK4	NM_014471.1	NM_014471.1:190	Endogenous	2.41	0.5	0.07	7.57	5.64	2.91	0.24	0.49	7.56	5.34
STAT1	NM_139266.1	NM_139266.1:455	Endogenous	7.32	9.31	6.72	8.61	10.59	7.47	9.09	6.9	8.41	10.52
TAGLN	NM_003186.3	NM_003186.3:260	Endogenous	11.34	13.45	5.72	9.37	11.6	11.72	13.31	5.46	9.42	11.55
TCN1	NM_001062.3	NM_001062.3:1005	Endogenous	5.02	2.09	5.63	1.14	3.72	4.3	1.67	5.63	0	3.85
TFF1	NM_003225.2	NM_003225.2:210	Endogenous	6.01	7.6	0.07	8.49	9.8	5.4	6.95	0.49	8.24	9.5
TFF3	NM_003226.3	NM_003226.3:585	Endogenous	10.69	9.91	7.18	11.64	11.43	11.06	9.73	7.3	11.55	11.35
TOX	NM_014729.2	NM_014729.2:574	Endogenous	5.59	5.31	3.8	3.9	4.7	6.57	5.23	3.36	3.28	5.36
TWIST1	NM_000474.3	NM_000474.3:393	Endogenous	2.41	0.5	1.27	1.14	0	2.91	1	0.9	0	0
ZEB1	NM_001128128.1	NM_001128128.1:1450	Endogenous	6.33	7.47	6.55	2.55	6.16	6.78	7.35	6.72	3.02	6.17
ZEB2	NM_014795.3	NM_014795.3:549	Endogenous	4.76	8.84	1.27	5.27	6.83	5.84	8.64	0.9	5.2	7.03
ZG16	NM_152338.2	NM_152338.2:427	Endogenous	4.76	0.5	6.89	5.94	4.91	5.12	1.67	6.72	6.15	4.78
