# Supplementary material for: Analytical Validation of Multiplex Biomarker Assay to Stratify Colorectal Cancer into Molecular Subtypes
Source: Sci Rep. 2019 May 21;9:7665. doi: 10.1038/s41598-019-43492-0 (PMC6529539; doi:10.1038/s41598-019-43492-0)
Supplement: Supplementary file 6 — Supplementary Table S5 [file 41598_2019_43492_MOESM6_ESM.xls]

## Sheet: Table S5a
Table S5a: 195 samples from original published training data set (distance weighted discrimination - DWD merged GSE14333 and GSE13294; Sadanandam, et al. Nature Medicine 2013) with greater than 70% probability of representing a single CRCA subtype in a single sample used to select the 38 genes using the intPred tool
Gene Name	GSM358561	GSM358549	GSM358444	GSM358511	GSM358545	GSM358450	GSM358452	GSM358617	GSM358568	GSM335520	GSM335511	GSM358476	GSM358616	GSM358555	GSM335521	GSM358465	GSM335590	GSM358557	GSM358371	GSM335639	GSM335651	GSM335513	GSM335589	GSM358567	GSM358563	GSM335543	GSM335541	GSM335519	GSM335535	GSM358381	GSM335537	GSM358382	GSM358518	GSM358508	GSM335558	GSM335648	GSM335603	GSM358613	GSM358609	GSM358623	GSM358560	GSM358565	GSM358474	GSM358619	GSM358544	GSM335616	GSM358449	GSM358448	GSM335600
ACSL6	-0.068	0.822	1.929	-0.419	-1.137	-1.429	-0.266	-0.151	-0.896	-0.765	-0.381	1.362	2.146	-2.17	0.207	-1.266	0.119	3.629	2.918	0.207	0.232	1.566	0.649	0.593	-1.442	-1.071	-0.982	-0.692	-0.405	-1.333	-0.63	2.854	2.328	1.95	2.828	0.02	1.818	-0.009	3.189	1.379	1.842	2.456	1.749	2.946	-0.574	2.456	4.276	2.567	2.171
AQP8	3.466	1.375	4.026	1.596	3.413	1.293	1.051	0.938	3.353	2.723	2.555	0.44	-0.703	1.098	1.078	2.936	1.263	2.428	1.068	2.148	1.545	1.492	1.237	2.198	2.335	2.748	2.612	2.621	-0.077	1.425	3.575	-0.091	0.129	-0.282	0.303	0.351	0.425	1.351	0.049	2.797	0.221	2.303	2.737	0.15	0.562	0.266	0.583	0.308	0.579
AREG	0.316	1.254	1.147	-0.467	0	-1.715	-2.184	-0.021	-1.377	-0.802	-0.081	0.698	1.583	0.439	1.164	0.769	0.551	0.329	1.172	1.199	-0.689	0.299	1.045	-0.177	0.11	-0.349	-0.664	-0.572	-1.441	-0.648	0.925	0.704	0.992	0.52	1.007	0.897	2.063	2.148	2.149	-0.258	0.87	0.786	0.021	1.6	1.114	2.198	-0.679	1.248	1.1
AXIN2	0.916	-0.099	0.312	0.477	-0.719	0.146	-0.518	-2.37	-1.276	-1.463	0.061	-1.078	-0.123	-1.05	-0.436	-0.504	-1.045	-0.53	-0.044	-0.044	0.309	-0.405	1.135	-1.226	-1	-1.763	-0.596	-1.445	0.655	-0.676	0.353	0.08	1.577	0.89	1.091	1.121	0.857	0.398	0.86	0.751	0.227	-0.108	-0.173	0.677	1.634	0.839	0.215	0.006	0.946
BIRC3	-0.161	1.031	0.191	-0.027	0.368	0.056	0.969	-0.682	0.463	-0.644	0.607	-0.396	0.984	0.248	-0.853	0.51	0.235	0.119	0.164	0.738	-0.616	-0.829	-0.506	0.184	0.504	0.047	0.561	0.421	-0.338	0.972	-0.129	-0.594	0.776	-0.562	-0.056	-0.437	-0.495	-0.778	-0.401	-1.115	-0.736	-0.342	-1.22	-0.302	-0.665	-0.824	-1.578	0.052	-0.284
CA1	1.306	3.302	2.79	3.191	2.757	3.787	2.991	3.516	3.198	3.749	3.743	0.801	1.274	2.586	4.321	3.346	4.973	3.466	1.666	2.26	4.198	4.799	5.008	3.251	0.69	3.84	4.706	2.952	1.79	0.896	2.828	-0.696	0.465	0.116	0.124	0.119	0.033	0.118	1.086	2.932	-0.314	-0.023	-0.342	-0.521	0.198	0.357	0.066	0.268	0.757
CA4	3.259	4.109	3.562	3.651	3.789	2.999	3.338	2.659	3.304	3.563	3.711	2.575	3.316	3.839	3.996	3.656	4.057	3.349	3.127	3.944	4.064	1.569	3.169	3.028	3.475	3.448	3.265	3.609	3.024	2.304	3.086	-0.702	0.997	-0.309	-0.128	0.089	-0.641	0.508	0.389	0.194	-0.481	0.345	-0.141	-0.256	0.064	-0.072	0.434	0.007	0.961
CEL	1.47	0.641	0.775	2.17	-1.07	-1.096	-0.564	2.585	-0.713	-1.267	-0.996	3.446	-1.224	-0.975	1.079	1.487	-0.93	2.515	2.798	-0.555	-0.522	0.855	3.902	4.511	-1.914	-1.338	-1.369	-1.153	2.77	-0.895	1.696	5.294	3.485	3.296	1.753	5.373	3.031	-0.885	-0.584	-0.289	0.058	0.556	1.453	3.882	2.083	3.969	2.847	1.05	2.943
CLCA4	5.868	5.778	5.523	5.137	4.983	4.064	3.875	1.646	4.309	3.484	5.349	5.491	3.985	5.837	3.95	5.067	4.414	5.716	4.165	5.706	4.9	3.157	0.053	4.586	4.998	4.234	4.761	5.085	4.443	3.342	3.391	-0.855	0.476	-0.409	-0.215	-0.224	-0.447	-0.251	-0.103	0.804	-0.412	0.438	-0.496	-0.381	-0.342	-0.289	-0.18	0.115	1.192
CLDN8	2.142	4.54	3.923	4.293	2.496	4.458	3.26	4.98	3.539	3.883	2.089	2.143	2.644	2.8	3.723	4.809	4.283	2.13	1.87	1.14	3.161	4.516	4.362	4.42	-0.312	0.356	4.37	0.556	0.722	-0.305	2.571	-0.357	-0.035	0.016	0.604	0.418	0.462	2.556	1.401	0.04	-0.035	0.047	-0.184	0.236	0.317	0.439	0.079	0.296	0.537
COL10A1	-1.686	-1.294	-0.513	-1.347	-1.489	-2.585	-2.772	-0.646	-1.851	-0.863	-0.844	-1.241	-2.85	0.284	-1.374	1.83	1.638	-0.026	-2.063	-0.817	-0.559	0.111	-0.543	0.395	0.18	-0.618	-0.333	0.409	-1.313	-2.631	-0.491	0.522	-1.971	1.414	-0.178	-0.415	0.996	-0.084	-2.545	-0.266	-0.719	0.599	0.087	-1.591	0.471	0.024	-1.346	-0.617	-0.37
CXCL13	1.064	1.233	0.15	-0.349	1.955	2.733	1.716	0.154	2.1	-0.119	-1.328	-0.548	-0.585	0.884	-1.328	1.498	-0.174	0.894	-0.236	0.707	-1.745	0.869	-0.251	0.271	1.458	1.491	2.348	0.434	-1.492	1.703	-1.355	-0.342	-0.316	-2.073	-0.823	-0.87	-1.287	-2.214	-0.965	-1.312	-0.213	0.27	-2.261	-1.147	-1.112	-1.014	-0.654	-0.568	-1.131
CXCL9	-1.526	0.533	-0.89	-0.81	-1.012	0.539	-0.647	0.408	-0.473	-0.925	-0.707	-0.523	-0.64	-0.622	-0.159	0.988	-0.415	-1.282	-1.285	-0.968	-1.693	-1.745	-1.079	-0.633	0.565	0.298	0.833	0.118	-0.605	0.516	-1.145	-0.269	-0.796	0.125	-1.004	-0.943	-0.537	-1.78	-1.302	-0.589	-0.586	-1.11	-1.218	-1.385	-0.436	-0.701	0.338	-0.012	-1.389
CYP1B1	-0.818	-1.39	-0.25	-1.418	-0.772	-0.601	-0.227	-0.134	-0.991	-0.346	-0.039	0.215	-1.127	-0.984	-0.876	-1.673	-0.392	-1.174	-0.861	-0.128	-0.542	-0.29	-0.134	1.049	-1.197	0.216	-0.472	-0.241	-0.719	0.282	-0.606	0.877	-0.817	1.104	0.164	0.189	-0.074	-1.107	-0.953	-0.193	-0.803	-0.886	-0.719	-0.8	-0.122	0.181	-1.09	-0.756	0.021
EREG	0.621	1.721	1.343	1.55	0.455	-0.817	-3.108	1.856	-1.289	-1.402	-1.923	1.131	2.648	1.316	1.787	0.896	0.371	1.086	2.256	2.361	-1.653	-0.195	1.723	-1.338	-0.359	-0.011	-1.752	-2.316	-3.158	-1.494	1.461	-0.308	0.912	0.984	2.091	1.12	2.715	3.062	2.286	-0.694	0.855	1.423	0.691	1.249	1.325	2.81	1.14	2.233	1.612
GZMA	-0.85	-0.138	0.39	0.113	0.424	0.003	0.307	0.073	0.902	0.619	1.9	0.376	0.114	-0.077	0.321	1.165	-0.089	-0.356	-0.802	-0.062	-1.024	-0.905	-0.244	-0.203	0.786	0.639	0.974	0.724	0.174	1.289	-0.613	-1.243	0.431	-0.178	-0.609	-1.006	-0.763	-1.063	-0.776	-1.249	-0.731	-1.867	-1.581	-0.867	-0.715	-0.389	0.562	-0.471	-0.763
IDO1	-0.29	0.78	-0.612	-0.467	-0.634	0.487	-0.137	0.323	-0.189	-0.531	0.013	-0.405	-0.02	-0.477	-0.212	1.496	-0.671	-0.387	-0.455	-0.795	-0.789	-1.175	-0.95	0.029	0.949	1.851	3.161	-0.046	0.115	0.991	-1.105	-0.154	0.101	-0.016	-0.427	-0.177	0.158	-0.555	-0.196	-0.233	1.391	-0.024	-0.199	-0.297	0.015	0.099	0.25	0.438	-0.339
IFIT3	-0.97	-0.085	0.144	-1.089	-1.188	0.094	-0.867	-0.341	-0.867	-0.523	-0.131	0.003	-0.879	-0.262	-0.908	1.306	1.487	-0.081	-0.687	1.927	-0.679	-0.839	-0.231	-0.735	1.597	0.295	0.876	0.105	0.072	0.558	-0.117	-0.843	-0.098	-0.624	-0.815	-0.472	-1.343	0.697	1.408	0.084	-0.424	-0.834	-0.952	-1.22	0.352	0.571	-1.002	0.812	-1.277
LY6G6D	0.403	1.624	1.652	2.604	0.801	0.76	-0.838	1.195	-1.323	-0.97	-1.314	-1.532	-1.274	1.405	0.157	0.747	-1.363	0.346	2.477	-0.217	2.847	2.438	1.34	-2.346	-1.692	-1.423	-1.238	-1.578	1.78	-1.31	2.161	2.296	1.003	2.947	2.948	2.667	2.774	2.384	3.235	1.802	0.326	-1.507	2.561	2.791	2.752	3.843	2.757	2.531	3.98
MGP	0.543	-1.401	-0.513	-0.724	-0.793	0.377	-0.745	1.08	0.176	1.876	-0.851	0.512	-0.154	0.87	1.331	-0.855	0.992	-0.88	-0.811	-0.973	0.073	-0.048	-0.093	0.919	-0.625	1.81	1.044	0.912	0.938	-0.111	0.276	0.317	-0.879	-0.199	-1.057	-0.65	0.625	-1.055	-1.019	-0.669	-0.755	-0.725	-0.086	-0.238	-0.303	-1.469	-1.8	-2.59	-0.407
MS4A12	2.095	3.177	4.897	2.775	2.994	3.023	2.124	4.443	3.76	4.099	3.928	3.203	3.752	4.563	4.28	5	5.281	3.423	3.346	3.089	3.505	2.986	5.14	3.835	4.672	4.454	3.701	4.64	4.655	1.633	3.832	-0.698	0.442	-0.313	-0.092	-0.048	-0.202	2.17	0.573	-0.074	0.438	0.271	0.787	-0.279	-0.172	-0.293	-0.085	0.415	0.479
MSRB3	0.173	-0.483	-0.564	-0.554	-0.24	0.061	-0.412	0.428	1.043	0.772	-0.677	1.145	-0.365	0.809	0.61	-0.344	0.606	-0.331	-0.783	-0.859	-0.093	-0.016	-0.267	1.323	-0.594	0.793	-0.041	0.645	0.065	-1.023	0.01	0.504	-1.187	-0.275	-0.645	-0.665	-0.17	-0.337	-0.902	-0.989	-0.037	-0.029	0.295	-0.703	0.164	-0.495	-0.828	-1.132	0.096
MUC2	2.68	2.793	2.86	2.769	2.259	2.741	2.736	2.437	1.819	1.79	2.343	1.587	1.44	1.937	2.312	2.564	2.06	1.357	1.469	1.512	1.771	2.04	1.965	2.494	0.892	1.817	1.732	2.12	1.375	1.443	0	-0.329	-1.217	-2.274	-2.323	-1.342	-2.226	-0.437	0.937	-1.563	-0.937	-0.502	0.29	-1.888	-1	-2.265	-1.126	-0.835	-2.422
QPRT	-0.685	0.719	-0.008	0.487	-0.438	-0.211	-0.301	0.245	-0.575	0.091	-1.452	0.518	0.289	-0.135	0.226	-1.175	0.885	-0.405	1.106	0.757	1.238	0.786	1.521	0.102	-1.065	-1.349	-0.903	-1.528	0.572	-0.196	0	-1.24	0.2	0.12	1.655	1.755	2.115	0.962	1.225	0.715	0.142	0.254	-0.748	1.486	1.181	2.34	1.14	1.197	2.091
RARRES3	-0.404	0.626	0.411	-0.248	0.277	0.385	-0.081	0.163	0.778	0.349	0.642	-0.38	0.393	0.223	-0.536	0.826	1.704	1.023	-0.313	0.063	-1.482	-1.195	-0.216	-0.351	1.66	0.387	1.003	-0.388	-0.429	1.073	-0.448	-0.243	-0.6	-0.491	-1.642	-2.258	-0.628	-0.631	-0.036	-1.148	0.733	0.338	-0.937	-0.787	-0.732	0.412	-0.17	-0.007	-0.796
REG4	2.257	1.242	2.277	1.499	0.744	0.985	1.581	2.681	0.645	1.93	3.396	1.309	3.149	2.901	2.259	2.427	0.736	-1.099	0.612	0.503	1.393	2.411	1.42	1.281	1.527	1.595	1.817	0.702	1.13	1.837	-0.002	-0.653	-1.183	-3.752	-2.621	-2.76	-3.247	0.189	-0.089	-1.511	-0.821	-0.294	-1.002	-2.469	-2.429	-2.846	-2.639	-2.805	-3.014
SFRP2	-0.291	-0.726	0.384	-0.476	-1.026	0.396	-4.02	-0.642	-0.68	2.139	-1.53	-0.07	-2.461	-0.043	-0.738	-0.657	2.552	-0.873	-2.911	-1.373	0.83	-0.891	-0.02	1.491	-0.544	2.334	-0.084	0.311	-1.577	0	-1.457	0.395	-2.299	1.021	-0.555	-0.993	1.424	-1.704	-3.373	-0.138	-1.11	-0.411	-1.897	-2.671	-0.6	-0.865	-1.293	-0.764	-0.28
SFRP4	-0.607	-1.707	-0.962	-1.07	-2.106	-1.492	-1.789	0.408	-1.286	-0.552	-0.839	-1.445	-0.832	0.788	-1.318	-0.636	2.019	-0.452	-1.797	-0.614	-0.541	-0.259	-0.391	-0.093	-0.793	0.091	-0.375	0.225	-1.105	-1.563	-0.312	1.01	-0.737	1.105	0.097	0.333	0.61	-0.933	-2.152	-0.578	-1.249	0.404	0.755	-0.951	0.002	-0.036	-0.49	-0.981	0.094
SLC4A4	2.571	3.365	3.286	3.101	3.232	3.596	2.752	3.462	2.998	2.656	2.715	1.882	2.828	3.032	2.651	3.375	2.569	3.282	1.981	2.712	2.245	2.714	2.405	3	2.819	2.811	2.602	1.964	1.722	3.306	1.358	-0.374	-0.683	-1.146	-0.898	-0.863	-1.619	0.352	0.212	-0.823	-0.484	-1.282	-0.799	-0.96	-0.702	-0.823	-0.969	-0.776	-1.042
SPINK4	1.785	0.868	1.498	1.982	1.427	1.524	1.775	1.997	-0.729	2.236	1.897	1.617	1.429	2.017	2.411	1.615	0.801	-0.342	0.285	1.237	1.665	2.417	2.063	1.524	1.259	2.249	1.856	1.449	2.373	0.815	0.518	-0.042	-0.376	-2.653	-1.761	-0.367	-2.838	-0.166	1.027	-2.293	-2.27	-0.521	1.766	-1.955	-2.258	-1.963	-2.079	-1.955	-2.637
STAT1	-0.976	0.721	-0.349	-0.232	-0.785	-0.26	-0.628	-0.406	-0.521	-0.857	-0.007	-0.635	-0.852	-0.435	-0.862	1.148	0.217	-0.165	-0.369	-0.141	-0.957	-1.306	0.474	-0.606	1.236	0.095	0.05	-0.701	-0.772	0.423	-0.692	-0.302	-1.001	-1.266	-0.285	-0.976	-1.126	0.256	0.735	0.046	-0.062	-0.515	-0.606	-0.513	0.191	-0.051	0.408	0.639	-0.531
TAGLN	-0.256	-0.705	-0.319	-0.92	-0.37	-0.259	-0.648	0.03	1.236	0.851	-0.623	1.342	-0.734	0.69	0.237	-0.146	0.361	-0.839	-0.894	-1.172	-1.019	-0.903	0.08	1.549	-0.362	0.911	0.667	0.532	0.58	-0.984	-0.148	0.229	-1.178	-1.274	-1.272	-0.687	0.414	-0.836	-0.6	-0.596	0.23	-0.165	0.08	-0.546	0.649	-0.935	-0.72	-1.746	-0.505
TCN1	-0.561	0.304	-0.156	-0.89	-0.945	-1.624	0.332	-1.311	-0.568	2.146	-1.022	-0.138	1.236	-0.571	-1.173	-0.475	1.325	0.999	-0.632	1.314	-0.609	-1.111	-1.575	-0.639	-0.779	-0.35	1.837	-0.668	0.306	-0.398	-1.022	2.792	0.328	-0.336	-0.444	-0.175	1.151	-0.991	-0.26	0.214	0.482	-0.491	-0.241	-0.983	-0.233	-0.331	-0.641	-0.361	-0.613
TFF1	0.628	0.717	0.943	-0.081	0.007	-0.952	-0.106	-0.461	0.848	0.682	1.209	0.507	0.607	1.009	0.256	0.452	-0.181	-0.791	-0.21	0.777	0.266	1.183	0.919	1.011	-0.538	0.149	0.029	-0.212	0.248	-1.276	-0.695	0.297	-1.729	0.266	0.842	-1.368	-0.162	0.715	-0.16	-1.555	0.478	0.48	-0.873	-1.202	-0.599	-0.66	1.146	0.439	-1.83
TOX	0.699	-0.435	0.648	0.092	1.525	0.982	0.362	0.092	0.992	0.791	1.598	0.378	-0.031	0.532	0.396	0.062	-0.663	0.443	-0.593	-0.109	-0.545	0.244	0.43	0.596	0.775	0.674	-0.219	0.107	0.036	0.444	-0.98	1.508	-0.599	-0.717	-0.45	0.576	-0.784	-0.075	-0.538	-1.453	0.051	-0.761	0.061	-0.761	-0.41	-0.895	-0.643	-0.878	-1.006
ZEB1	0.077	-0.528	-0.673	0.34	-0.584	-0.394	-0.725	0.367	0.356	0.083	-0.783	1.325	-0.485	0.387	0.275	-0.526	0.594	-0.373	-0.816	-0.464	0.3	0.097	-0.352	0.387	-0.332	0.519	-0.133	0.347	0.342	-0.628	-0.198	-0.073	-0.176	-0.218	-1.216	-0.641	0.186	0.168	-0.182	-0.868	-0.805	-0.435	-0.029	-0.252	-0.057	-0.769	-0.389	-0.214	0.535
ZEB2	0.513	0.147	-0.375	-0.219	0.198	0.698	-0.176	0.729	0.714	-0.044	-0.503	0.209	-0.108	0.319	0.356	-0.242	-0.116	0.16	-0.913	-0.488	-0.025	-0.072	-0.455	0.427	-0.159	0.827	-0.474	0.646	0.215	-0.417	-0.083	0.09	-0.319	0.002	-0.036	-0.09	-0.296	-0.343	-0.371	-0.899	-1.524	-0.469	-0.729	-0.93	-0.984	-0.234	-1.087	-1.556	0.018
ZG16	3.733	4.552	4.252	4.959	3.978	4.703	4.112	4.659	3.375	3.84	4.819	2.842	3.688	4.809	5.009	5.183	4.982	2.019	3.599	3.73	4.697	4.699	4.747	4.322	3.685	3.4	4.923	3.553	3.929	2.949	3.251	-1.188	0.604	-0.149	-0.369	0.323	-0.222	0.968	2.479	-0.515	-0.23	-0.666	-0.963	-0.923	-0.491	-0.218	-0.497	-0.387	-0.108
[truncated: 146 more columns]

## Sheet: Table S5b
Table S5b: Gene selection using intPredict method and the misclassification error rates from different gene selection/class prediction methods
Top No of Genes	bw_RF	bw_DLDA	bw_SVMLin	bw_SVMRad	pam_RF	pam_DLDA	pam_SVMLin	pam_SVMRad	PS_RF	PS_DLDA	PS_SVMLin	PS_SVMRad	Median
2	0.5	0.48	0.49	0.49	0.52	0.49	0.49	0.5	0.5	0.47	0.5	0.49	0.49
4	0.45	0.43	0.44	0.47	0.47	0.46	0.45	0.47	0.43	0.42	0.42	0.44	0.45
6	0.33	0.36	0.34	0.37	0.42	0.41	0.39	0.42	0.31	0.33	0.31	0.33	0.35
8	0.25	0.3	0.28	0.29	0.27	0.3	0.29	0.31	0.19	0.18	0.18	0.19	0.28
10	0.2	0.23	0.22	0.22	0.15	0.18	0.18	0.17	0.16	0.14	0.15	0.14	0.18
12	0.14	0.16	0.15	0.16	0.12	0.12	0.12	0.12	0.14	0.13	0.13	0.12	0.13
14	0.11	0.12	0.11	0.11	0.09	0.1	0.09	0.09	0.12	0.12	0.12	0.1	0.11
16	0.08	0.09	0.09	0.08	0.07	0.07	0.07	0.06	0.1	0.11	0.11	0.09	0.09
18	0.06	0.07	0.06	0.06	0.05	0.05	0.05	0.05	0.08	0.09	0.08	0.07	0.06
20	0.05	0.05	0.05	0.05	0.04	0.05	0.04	0.04	0.05	0.06	0.06	0.05	0.05
22	0.05	0.05	0.03	0.04	0.04	0.05	0.04	0.04	0.04	0.04	0.05	0.04	0.04
24	0.04	0.04	0.03	0.03	0.04	0.04	0.04	0.03	0.03	0.03	0.04	0.03	0.04
26	0.04	0.03	0.03	0.02	0.04	0.04	0.04	0.03	0.03	0.03	0.04	0.03	0.03
28	0.03	0.03	0.02	0.02	0.04	0.04	0.03	0.03	0.03	0.03	0.03	0.02	0.03
30	0.03	0.02	0.01	0.01	0.03	0.03	0.03	0.02	0.03	0.02	0.03	0.02	0.03
32	0.02	0.02	0.01	0.01	0.03	0.03	0.03	0.02	0.02	0.02	0.02	0.02	0.02
34	0.02	0.01	0.01	0.01	0.02	0.03	0.02	0.02	0.02	0.02	0.02	0.01	0.02
36	0.02	0.01	0.01	0.01	0.02	0.02	0.02	0.01	0.03	0.02	0.02	0.01	0.02
38	0.02	0.01	0.01	0.01	0.02	0.02	0.01	0.01	0.02	0.02	0.01	0.01	0.01
40	0.02	0.01	0.01	0.01	0.02	0.01	0.01	0.01	0.02	0.01	0.01	0.01	0.01
42	0.02	0.01	0.01	0.01	0.02	0.01	0.01	0.01	0.02	0.01	0.01	0.01	0.01
44	0.02	0.01	0.01	0.01	0.02	0.01	0.01	0.01	0.02	0.01	0.01	0.01	0.01
46	0.02	0.01	0.01	0.01	0.02	0.01	0.01	0.01	0.02	0.01	0.01	0.01	0.01
48	0.02	0.01	0.01	0.01	0.02	0.01	0.01	0.01	0.02	0.01	0.01	0.01	0.01
