# Supplementary material for: Analytical Validation of Multiplex Biomarker Assay to Stratify Colorectal Cancer into Molecular Subtypes
Source: Sci Rep. 2019 May 21;9:7665. doi: 10.1038/s41598-019-43492-0 (PMC6529539; doi:10.1038/s41598-019-43492-0)
Supplement: Supplementary file 7 — Supplementary Table S6 [file 41598_2019_43492_MOESM7_ESM.xls]

## Sheet: Table S6
Table S6: Final subtype assignments for all samples, gene sets and platforms
Cohort	Sample	Tissue	Classifier	Subtype
Montpellier	AM	Fresh frozen	CMS	CMS2
Montpellier	AM	Fresh frozen	CRCA-38	Enterocyte
Montpellier	AM	Fresh frozen	CRCA-786	Stem-like
Montpellier	AM	Fresh frozen	NanoCRCA	Enterocyte
Montpellier	CB	Fresh frozen	CMS	CMS1
Montpellier	CB	Fresh frozen	CRCA-38	Inflammatory
Montpellier	CB	Fresh frozen	CRCA-786	Inflammatory
Montpellier	CB	Fresh frozen	NanoCRCA	Inflammatory
Montpellier	FP	Fresh frozen	CMS	CMS3
Montpellier	FP	Fresh frozen	CRCA-38	Enterocyte
Montpellier	FP	Fresh frozen	CRCA-786	Enterocyte
Montpellier	FP	Fresh frozen	NanoCRCA	Enterocyte
Montpellier	GB	Fresh frozen	CMS	CMS2
Montpellier	GB	Fresh frozen	CRCA-38	Enterocyte
Montpellier	GB	Fresh frozen	CRCA-786	Enterocyte
Montpellier	GB	Fresh frozen	NanoCRCA	Enterocyte
Montpellier	JC	Fresh frozen	CMS	CMS4
Montpellier	JC	Fresh frozen	CRCA-38	Stem-like
Montpellier	JC	Fresh frozen	CRCA-786	Stem-like
Montpellier	JC	Fresh frozen	NanoCRCA	Stem-like
Montpellier	JGI	Fresh frozen	CMS	CMS3
Montpellier	JGI	Fresh frozen	CRCA-38	Goblet-like
Montpellier	JGI	Fresh frozen	CRCA-786	Goblet-like
Montpellier	JGI	Fresh frozen	NanoCRCA	Goblet-like
Montpellier	JR	Fresh frozen	CMS	CMS2
Montpellier	JR	Fresh frozen	CRCA-38	Undetermined
Montpellier	JR	Fresh frozen	CRCA-786	Goblet-like
Montpellier	JR	Fresh frozen	NanoCRCA	Enterocyte
Montpellier	MB	Fresh frozen	CMS	CMS2
Montpellier	MB	Fresh frozen	CRCA-38	Stem-like
Montpellier	MB	Fresh frozen	CRCA-786	Stem-like
Montpellier	MB	Fresh frozen	NanoCRCA	Stem-like
Montpellier	MT	Fresh frozen	CMS	Undetermined
Montpellier	MT	Fresh frozen	CRCA-38	Stem-like
Montpellier	MT	Fresh frozen	CRCA-786	Stem-like
Montpellier	MT	Fresh frozen	NanoCRCA	Stem-like
Montpellier	MV	Fresh frozen	CMS	CMS4
Montpellier	MV	Fresh frozen	CRCA-38	Stem-like
Montpellier	MV	Fresh frozen	CRCA-786	Stem-like
Montpellier	MV	Fresh frozen	NanoCRCA	Stem-like
Montpellier	NC	Fresh frozen	CMS	Undetermined
Montpellier	NC	Fresh frozen	CRCA-38	Inflammatory
Montpellier	NC	Fresh frozen	CRCA-786	Inflammatory
Montpellier	NC	Fresh frozen	NanoCRCA	Inflammatory
Montpellier	PD	Fresh frozen	CMS	CMS2
Montpellier	PD	Fresh frozen	CRCA-38	Enterocyte
Montpellier	PD	Fresh frozen	CRCA-786	Undetermined
Montpellier	PD	Fresh frozen	NanoCRCA	Enterocyte
Montpellier	PEC	Fresh frozen	CMS	CMS2
Montpellier	PEC	Fresh frozen	CRCA-38	TA
Montpellier	PEC	Fresh frozen	CRCA-786	TA
Montpellier	PEC	Fresh frozen	NanoCRCA	TA
Montpellier	PM	Fresh frozen	CMS	Undetermined
Montpellier	PM	Fresh frozen	CRCA-38	Goblet-like
Montpellier	PM	Fresh frozen	CRCA-786	Goblet-like
Montpellier	PM	Fresh frozen	NanoCRCA	Goblet-like
Montpellier	RG	Fresh frozen	CMS	CMS2
Montpellier	RG	Fresh frozen	CRCA-38	Enterocyte
Montpellier	RG	Fresh frozen	CRCA-786	Enterocyte
Montpellier	RG	Fresh frozen	NanoCRCA	Enterocyte
Montpellier	SS	Fresh frozen	CMS	CMS2
Montpellier	SS	Fresh frozen	CRCA-38	Enterocyte
Montpellier	SS	Fresh frozen	CRCA-786	Enterocyte
Montpellier	SS	Fresh frozen	NanoCRCA	Enterocyte
Montpellier	TD	Fresh frozen	CMS	Undetermined
Montpellier	TD	Fresh frozen	CRCA-38	Goblet-like
Montpellier	TD	Fresh frozen	CRCA-786	Goblet-like
Montpellier	TD	Fresh frozen	NanoCRCA	Goblet-like
OriGene	CR559251	Fresh frozen	CMS	CMS4
OriGene	CR559251	Fresh frozen	CRCA-38	Stem-like
OriGene	CR559251	Fresh frozen	CRCA-786	Stem-like
OriGene	CR559251	Fresh frozen	NanoCRCA	Stem-like
OriGene	CR559521	Fresh frozen	CMS	Undetermined
OriGene	CR559521	Fresh frozen	CRCA-38	Enterocyte
OriGene	CR559521	Fresh frozen	CRCA-786	Enterocyte
OriGene	CR559521	Fresh frozen	NanoCRCA	Enterocyte
OriGene	CR560026	Fresh frozen	CMS	CMS2
OriGene	CR560026	Fresh frozen	CRCA-38	TA
OriGene	CR560026	Fresh frozen	CRCA-786	TA
OriGene	CR560026	Fresh frozen	NanoCRCA	TA
OriGene	CR560080	Fresh frozen	CMS	CMS2
OriGene	CR560080	Fresh frozen	CRCA-38	TA
OriGene	CR560080	Fresh frozen	CRCA-786	TA
OriGene	CR560080	Fresh frozen	NanoCRCA	TA
OriGene	CR560126	Fresh frozen	CMS	CMS1
OriGene	CR560126	Fresh frozen	CRCA-38	Goblet-like
OriGene	CR560126	Fresh frozen	CRCA-786	Inflammatory
OriGene	CR560126	Fresh frozen	NanoCRCA	Enterocyte
OriGene	CR560367	Fresh frozen	CMS	CMS1
OriGene	CR560367	Fresh frozen	CRCA-38	Inflammatory
OriGene	CR560367	Fresh frozen	CRCA-786	Inflammatory
OriGene	CR560367	Fresh frozen	NanoCRCA	Enterocyte
OriGene	CR560403	Fresh frozen	CMS	Undetermined
OriGene	CR560403	Fresh frozen	CRCA-38	Inflammatory
OriGene	CR560403	Fresh frozen	CRCA-786	Inflammatory
OriGene	CR560403	Fresh frozen	NanoCRCA	Undetermined
OriGene	CR560476	Fresh frozen	CMS	CMS4
OriGene	CR560476	Fresh frozen	CRCA-38	Stem-like
OriGene	CR560476	Fresh frozen	CRCA-786	Stem-like
OriGene	CR560476	Fresh frozen	NanoCRCA	Enterocyte
OriGene	CR560523	Fresh frozen	CMS	CMS4
OriGene	CR560523	Fresh frozen	CRCA-38	Enterocyte
OriGene	CR560523	Fresh frozen	CRCA-786	Enterocyte
OriGene	CR560523	Fresh frozen	NanoCRCA	Enterocyte
OriGene	CR560527	Fresh frozen	CMS	CMS4
OriGene	CR560527	Fresh frozen	CRCA-38	Stem-like
OriGene	CR560527	Fresh frozen	CRCA-786	Stem-like
OriGene	CR560527	Fresh frozen	NanoCRCA	Undetermined
OriGene	CR560590	Fresh frozen	CMS	CMS3
OriGene	CR560590	Fresh frozen	CRCA-38	Goblet-like
OriGene	CR560590	Fresh frozen	CRCA-786	Goblet-like
OriGene	CR560590	Fresh frozen	NanoCRCA	Goblet-like
OriGene	CR560603	Fresh frozen	CMS	CMS1
OriGene	CR560603	Fresh frozen	CRCA-38	Inflammatory
OriGene	CR560603	Fresh frozen	CRCA-786	Inflammatory
OriGene	CR560603	Fresh frozen	NanoCRCA	Undetermined
OriGene	CR560671	Fresh frozen	CMS	CMS2
OriGene	CR560671	Fresh frozen	CRCA-38	TA
OriGene	CR560671	Fresh frozen	CRCA-786	TA
OriGene	CR560671	Fresh frozen	NanoCRCA	TA
OriGene	CR560798	Fresh frozen	CMS	CMS2
OriGene	CR560798	Fresh frozen	CRCA-38	TA
OriGene	CR560798	Fresh frozen	CRCA-786	TA
OriGene	CR560798	Fresh frozen	NanoCRCA	TA
OriGene	CR560973	Fresh frozen	CMS	CMS2
OriGene	CR560973	Fresh frozen	CRCA-38	TA
OriGene	CR560973	Fresh frozen	CRCA-786	TA
OriGene	CR560973	Fresh frozen	NanoCRCA	Undetermined
OriGene	CR561060	Fresh frozen	CMS	Undetermined
OriGene	CR561060	Fresh frozen	CRCA-38	Goblet-like
OriGene	CR561060	Fresh frozen	CRCA-786	Goblet-like
OriGene	CR561060	Fresh frozen	NanoCRCA	Goblet-like
OriGene	CR561163	Fresh frozen	CMS	Undetermined
OriGene	CR561163	Fresh frozen	CRCA-38	Inflammatory
OriGene	CR561163	Fresh frozen	CRCA-786	Inflammatory
OriGene	CR561163	Fresh frozen	NanoCRCA	Inflammatory
Singapore FF	95	Fresh frozen	NanoCRCA	Undetermined
Singapore FF	106	Fresh frozen	NanoCRCA	Inflammatory
Singapore FF	153	Fresh frozen	NanoCRCA	Stem-like
Singapore FF	269	Fresh frozen	NanoCRCA	Stem-like
Singapore FF	326	Fresh frozen	NanoCRCA	Enterocyte
Singapore FF	363	Fresh frozen	NanoCRCA	Inflammatory
Singapore FF	420	Fresh frozen	NanoCRCA	Stem-like
Singapore FF	470	Fresh frozen	NanoCRCA	Inflammatory
Singapore FF	490	Fresh frozen	NanoCRCA	Goblet-like
Singapore FF	506	Fresh frozen	NanoCRCA	Enterocyte
Singapore FF	609	Fresh frozen	NanoCRCA	Goblet-like
Singapore FF	612	Fresh frozen	NanoCRCA	Undetermined
Singapore FF	649	Fresh frozen	NanoCRCA	Enterocyte
Singapore FF	665	Fresh frozen	NanoCRCA	Inflammatory
Singapore FF	698	Fresh frozen	NanoCRCA	Undetermined
Singapore FF	742	Fresh frozen	NanoCRCA	Goblet-like
Singapore FF	765	Fresh frozen	NanoCRCA	Goblet-like
Singapore FF	785	Fresh frozen	NanoCRCA	TA
Singapore FF	786	Fresh frozen	NanoCRCA	Inflammatory
Singapore FF	814	Fresh frozen	NanoCRCA	Goblet-like
Singapore FF	834	Fresh frozen	NanoCRCA	TA
Singapore FF	858	Fresh frozen	NanoCRCA	Goblet-like
Singapore FF	865	Fresh frozen	NanoCRCA	TA
Singapore FF	883	Fresh frozen	NanoCRCA	Enterocyte
Singapore FF	890	Fresh frozen	NanoCRCA	TA
Singapore FF	919	Fresh frozen	NanoCRCA	Undetermined
Singapore FF	928	Fresh frozen	NanoCRCA	Goblet-like
Singapore FF	931	Fresh frozen	NanoCRCA	TA
Singapore FF	934	Fresh frozen	NanoCRCA	Enterocyte
Singapore FF	935	Fresh frozen	NanoCRCA	Enterocyte
Singapore FF	936	Fresh frozen	NanoCRCA	Goblet-like
Singapore FF	939	Fresh frozen	NanoCRCA	Stem-like
Singapore FF	948	Fresh frozen	NanoCRCA	Undetermined
Singapore FF	958	Fresh frozen	NanoCRCA	Goblet-like
Singapore FF	973	Fresh frozen	NanoCRCA	Goblet-like
Singapore FF	980	Fresh frozen	CMS	Undetermined
Singapore FF	980	Fresh frozen	CRCA-38	Goblet-like
Singapore FF	980	Fresh frozen	CRCA-786	Undetermined
Singapore FF	980	Fresh frozen	NanoCRCA	Inflammatory
Singapore FF	998	Fresh frozen	NanoCRCA	Goblet-like
Singapore FF	1030	Fresh frozen	NanoCRCA	Stem-like
Singapore FF	1037	Fresh frozen	NanoCRCA	Enterocyte
Singapore FF	1053	Fresh frozen	CMS	CMS2
Singapore FF	1053	Fresh frozen	CRCA-38	Undetermined
Singapore FF	1053	Fresh frozen	CRCA-786	TA
Singapore FF	1053	Fresh frozen	NanoCRCA	Enterocyte
Singapore FF	1054	Fresh frozen	CMS	Undetermined
Singapore FF	1054	Fresh frozen	CRCA-38	Undetermined
Singapore FF	1054	Fresh frozen	CRCA-786	Inflammatory
Singapore FF	1054	Fresh frozen	NanoCRCA	Undetermined
Singapore FF	1066	Fresh frozen	CMS	CMS3
Singapore FF	1066	Fresh frozen	CRCA-38	Enterocyte
Singapore FF	1066	Fresh frozen	CRCA-786	Enterocyte
Singapore FF	1066	Fresh frozen	NanoCRCA	Enterocyte
Singapore FF	1076	Fresh frozen	NanoCRCA	TA
Singapore FF	1079	Fresh frozen	CMS	CMS4
Singapore FF	1079	Fresh frozen	CRCA-38	Stem-like
Singapore FF	1079	Fresh frozen	CRCA-786	Stem-like
Singapore FF	1079	Fresh frozen	NanoCRCA	Stem-like
Singapore FF	1099	Fresh frozen	CMS	CMS2
Singapore FF	1099	Fresh frozen	CRCA-38	TA
Singapore FF	1099	Fresh frozen	CRCA-786	Undetermined
Singapore FF	1099	Fresh frozen	NanoCRCA	TA
Singapore FF	1105	Fresh frozen	NanoCRCA	Stem-like
Singapore FF	1114	Fresh frozen	NanoCRCA	TA
Singapore FF	1127	Fresh frozen	NanoCRCA	Enterocyte
Singapore FF	1128	Fresh frozen	NanoCRCA	Goblet-like
Singapore FF	1138	Fresh frozen	NanoCRCA	Enterocyte
Singapore FF	1144	Fresh frozen	CMS	CMS2
Singapore FF	1144	Fresh frozen	CRCA-38	Enterocyte
Singapore FF	1144	Fresh frozen	CRCA-786	Enterocyte
Singapore FF	1144	Fresh frozen	NanoCRCA	Enterocyte
Singapore FF	1145	Fresh frozen	NanoCRCA	Stem-like
Singapore FF	1146	Fresh frozen	CMS	CMS2
Singapore FF	1146	Fresh frozen	CRCA-38	Inflammatory
Singapore FF	1146	Fresh frozen	CRCA-786	Undetermined
Singapore FF	1146	Fresh frozen	NanoCRCA	Stem-like
Singapore FF	1151	Fresh frozen	NanoCRCA	Goblet-like
Singapore FF	1152	Fresh frozen	NanoCRCA	Undetermined
Singapore FF	1158	Fresh frozen	CMS	CMS2
Singapore FF	1158	Fresh frozen	CRCA-38	Undetermined
Singapore FF	1158	Fresh frozen	CRCA-786	Stem-like
Singapore FF	1158	Fresh frozen	NanoCRCA	Undetermined
Singapore FF	1162	Fresh frozen	NanoCRCA	Goblet-like
Singapore FF	1164	Fresh frozen	NanoCRCA	Stem-like
Singapore FF	1165	Fresh frozen	CMS	CMS1
Singapore FF	1165	Fresh frozen	CRCA-38	Inflammatory
Singapore FF	1165	Fresh frozen	CRCA-786	Inflammatory
Singapore FF	1165	Fresh frozen	NanoCRCA	Inflammatory
Singapore FF	1171	Fresh frozen	NanoCRCA	Goblet-like
Singapore FF	1176	Fresh frozen	NanoCRCA	Inflammatory
Singapore FF	1177	Fresh frozen	NanoCRCA	Undetermined
Singapore FF	1180	Fresh frozen	NanoCRCA	Goblet-like
Singapore FF	1184	Fresh frozen	NanoCRCA	Enterocyte
Singapore FF	1190	Fresh frozen	CMS	CMS3
Singapore FF	1190	Fresh frozen	CRCA-38	Goblet-like
Singapore FF	1190	Fresh frozen	CRCA-786	Goblet-like
Singapore FF	1190	Fresh frozen	NanoCRCA	Goblet-like
Singapore FF	1194	Fresh frozen	NanoCRCA	Stem-like
Singapore FF	1196	Fresh frozen	NanoCRCA	Enterocyte
Singapore FF	1202	Fresh frozen	NanoCRCA	TA
Singapore FF	1226	Fresh frozen	NanoCRCA	Enterocyte
Singapore FF	1227	Fresh frozen	CMS	CMS2
Singapore FF	1227	Fresh frozen	CRCA-38	Enterocyte
Singapore FF	1227	Fresh frozen	CRCA-786	Enterocyte
Singapore FF	1227	Fresh frozen	NanoCRCA	Enterocyte
Singapore FF	1236	Fresh frozen	NanoCRCA	Goblet-like
Singapore FF	1237	Fresh frozen	NanoCRCA	TA
Singapore FF	1253	Fresh frozen	NanoCRCA	Inflammatory
Singapore FF	1255	Fresh frozen	NanoCRCA	Enterocyte
Singapore FF	1262	Fresh frozen	NanoCRCA	Undetermined
Singapore FF	1276	Fresh frozen	NanoCRCA	Enterocyte
Singapore FF	1277	Fresh frozen	NanoCRCA	TA
Singapore FF	1280	Fresh frozen	NanoCRCA	TA
Singapore FF	1298	Fresh frozen	NanoCRCA	Goblet-like
Singapore FF	1304	Fresh frozen	NanoCRCA	Stem-like
Singapore FF	1311	Fresh frozen	CMS	CMS2
Singapore FF	1311	Fresh frozen	CRCA-38	TA
Singapore FF	1311	Fresh frozen	CRCA-786	TA
Singapore FF	1311	Fresh frozen	NanoCRCA	Undetermined
Singapore FF	1312	Fresh frozen	NanoCRCA	TA
Singapore FF	1313	Fresh frozen	NanoCRCA	Stem-like
Singapore FF	1315	Fresh frozen	NanoCRCA	Enterocyte
Singapore FF	1317	Fresh frozen	NanoCRCA	Undetermined
Singapore FF	1323	Fresh frozen	NanoCRCA	TA
Singapore FF	1341	Fresh frozen	NanoCRCA	Goblet-like
Singapore FF	1354	Fresh frozen	NanoCRCA	TA
Singapore FF	1378	Fresh frozen	NanoCRCA	TA
Singapore FF	1386	Fresh frozen	NanoCRCA	Goblet-like
Singapore FF	1388	Fresh frozen	NanoCRCA	Enterocyte
Singapore FF	1393	Fresh frozen	NanoCRCA	Enterocyte
Singapore FF	1397	Fresh frozen	NanoCRCA	TA
Singapore FF	1399	Fresh frozen	NanoCRCA	Enterocyte
Singapore FF	1414	Fresh frozen	NanoCRCA	Goblet-like
Singapore FF	1419	Fresh frozen	NanoCRCA	Stem-like
Singapore FF	1424	Fresh frozen	NanoCRCA	Goblet-like
Singapore FF	1425	Fresh frozen	NanoCRCA	TA
Singapore FF	1426	Fresh frozen	NanoCRCA	Stem-like
Singapore FF	1448	Fresh frozen	NanoCRCA	Enterocyte
Singapore FF	1456	Fresh frozen	NanoCRCA	Stem-like
Singapore FF	1457	Fresh frozen	NanoCRCA	Goblet-like
Singapore FF	1463	Fresh frozen	NanoCRCA	Enterocyte
Singapore FF	1464	Fresh frozen	NanoCRCA	Undetermined
Singapore FF	1465	Fresh frozen	NanoCRCA	Enterocyte
Singapore FF	1477	Fresh frozen	NanoCRCA	Inflammatory
Singapore FF	1489	Fresh frozen	NanoCRCA	Enterocyte
Singapore FF	1502	Fresh frozen	NanoCRCA	Stem-like
Singapore FF	1504	Fresh frozen	NanoCRCA	Stem-like
Singapore FF	1528	Fresh frozen	NanoCRCA	Inflammatory
Singapore FF	1533	Fresh frozen	NanoCRCA	Stem-like
Singapore FF	1538	Fresh frozen	NanoCRCA	Enterocyte
Singapore FF	1539	Fresh frozen	NanoCRCA	Undetermined
Singapore FF	1543	Fresh frozen	NanoCRCA	TA
Singapore FF	1550	Fresh frozen	NanoCRCA	Enterocyte
Singapore FF	1554	Fresh frozen	NanoCRCA	Enterocyte
Singapore FF	1556	Fresh frozen	NanoCRCA	Inflammatory
Singapore FF	1563	Fresh frozen	NanoCRCA	Enterocyte
Singapore FF	1567	Fresh frozen	NanoCRCA	TA
Singapore FF	1586	Fresh frozen	NanoCRCA	Enterocyte
Singapore FF	1592	Fresh frozen	NanoCRCA	Goblet-like
Singapore FF	1602	Fresh frozen	NanoCRCA	Enterocyte
Singapore FF	1603	Fresh frozen	NanoCRCA	TA
Singapore FF	1604	Fresh frozen	NanoCRCA	Enterocyte
Singapore FF	1607	Fresh frozen	NanoCRCA	Goblet-like
Singapore FF	1610	Fresh frozen	NanoCRCA	Enterocyte
Singapore FF	1627	Fresh frozen	NanoCRCA	Inflammatory
Singapore FF	1630	Fresh frozen	NanoCRCA	Enterocyte
Singapore FF	1631	Fresh frozen	NanoCRCA	Goblet-like
Singapore FF	1632	Fresh frozen	NanoCRCA	TA
Singapore FF	1634	Fresh frozen	NanoCRCA	Enterocyte
Singapore FF	1639	Fresh frozen	NanoCRCA	Undetermined
Singapore FF	1643	Fresh frozen	NanoCRCA	TA
Singapore FF	1644	Fresh frozen	NanoCRCA	Stem-like
Singapore FF	1646	Fresh frozen	NanoCRCA	Enterocyte
Singapore FF	1647	Fresh frozen	NanoCRCA	Goblet-like
Singapore FF	1649	Fresh frozen	NanoCRCA	Enterocyte
Singapore FF	1656	Fresh frozen	NanoCRCA	TA
Singapore FF	1657	Fresh frozen	NanoCRCA	Undetermined
Singapore FF	1658	Fresh frozen	NanoCRCA	TA
Singapore FF	1662	Fresh frozen	NanoCRCA	Enterocyte
Singapore FF	1664	Fresh frozen	NanoCRCA	Stem-like
Singapore FF	1665	Fresh frozen	NanoCRCA	Enterocyte
Singapore FF	1672	Fresh frozen	NanoCRCA	Goblet-like
Singapore FF	1677	Fresh frozen	NanoCRCA	Stem-like
Singapore FFPE	101	FFPE	NanoCRCA	Enterocyte
Singapore FFPE	128	FFPE	NanoCRCA	Enterocyte
Singapore FFPE	171	FFPE	NanoCRCA	Enterocyte
Singapore FFPE	195	FFPE	NanoCRCA	Enterocyte
Singapore FFPE	287	FFPE	NanoCRCA	TA
Singapore FFPE	361	FFPE	NanoCRCA	Stem-like
Singapore FFPE	362	FFPE	NanoCRCA	TA
Singapore FFPE	370	FFPE	NanoCRCA	TA
Singapore FFPE	375	FFPE	NanoCRCA	Enterocyte
Singapore FFPE	387	FFPE	NanoCRCA	Enterocyte
Singapore FFPE	437	FFPE	NanoCRCA	TA
Singapore FFPE	460	FFPE	NanoCRCA	Goblet-like
Singapore FFPE	491	FFPE	NanoCRCA	Undetermined
Singapore FFPE	552	FFPE	NanoCRCA	Stem-like
Singapore FFPE	563	FFPE	NanoCRCA	Enterocyte
Singapore FFPE	592	FFPE	NanoCRCA	TA
Singapore FFPE	618	FFPE	NanoCRCA	Inflammatory
Singapore FFPE	640	FFPE	NanoCRCA	Inflammatory
Singapore FFPE	652	FFPE	NanoCRCA	Enterocyte
Singapore FFPE	822	FFPE	NanoCRCA	Enterocyte
Singapore FFPE	826	FFPE	NanoCRCA	Undetermined
Singapore FFPE	866	FFPE	NanoCRCA	TA
Singapore FFPE	898	FFPE	NanoCRCA	TA
Singapore FFPE	904	FFPE	NanoCRCA	TA
Singapore FFPE	919	FFPE	NanoCRCA	Stem-like
Singapore FFPE	940	FFPE	NanoCRCA	Enterocyte
Singapore FFPE	968	FFPE	NanoCRCA	Stem-like
Singapore FFPE	996	FFPE	NanoCRCA	TA
Singapore FFPE	1066	FFPE	NanoCRCA	Inflammatory
Singapore FFPE	1153	FFPE	NanoCRCA	Goblet-like
Singapore FFPE	1170	FFPE	NanoCRCA	Undetermined
Singapore FFPE	1180	FFPE	NanoCRCA	Undetermined
Singapore FFPE	1184	FFPE	NanoCRCA	Enterocyte
Singapore FFPE	1232	FFPE	NanoCRCA	TA
Singapore FFPE	1255	FFPE	NanoCRCA	Inflammatory
Singapore FFPE	1263	FFPE	NanoCRCA	Undetermined
Singapore FFPE	1267	FFPE	NanoCRCA	TA
Singapore FFPE	1277	FFPE	NanoCRCA	Enterocyte
Singapore FFPE	1278	FFPE	NanoCRCA	TA
Singapore FFPE	1297	FFPE	NanoCRCA	TA
Singapore FFPE	1315	FFPE	NanoCRCA	Undetermined
Singapore FFPE	1318	FFPE	NanoCRCA	Stem-like
Singapore FFPE	1344	FFPE	NanoCRCA	Undetermined
Singapore FFPE	1354	FFPE	NanoCRCA	Undetermined
Singapore FFPE	1386	FFPE	NanoCRCA	Undetermined
Singapore FFPE	1390	FFPE	NanoCRCA	TA
Singapore FFPE	1400	FFPE	NanoCRCA	Inflammatory
Singapore FFPE	1409	FFPE	NanoCRCA	Goblet-like
Singapore FFPE	1426	FFPE	NanoCRCA	Enterocyte
Singapore FFPE	1447	FFPE	NanoCRCA	TA
Singapore FFPE	1451	FFPE	NanoCRCA	Enterocyte
Singapore FFPE	1470	FFPE	NanoCRCA	Enterocyte
Singapore FFPE	1489	FFPE	NanoCRCA	Enterocyte
Singapore FFPE	1490	FFPE	NanoCRCA	Goblet-like
Singapore FFPE	1501	FFPE	NanoCRCA	Undetermined
Singapore FFPE	1508	FFPE	NanoCRCA	Goblet-like
Singapore FFPE	1516	FFPE	NanoCRCA	Enterocyte
Singapore FFPE	1549	FFPE	NanoCRCA	Undetermined
Singapore FFPE	1564	FFPE	NanoCRCA	Inflammatory
Singapore FFPE	1566	FFPE	NanoCRCA	Stem-like
Singapore FFPE	1582	FFPE	NanoCRCA	Inflammatory
Singapore FFPE	1625	FFPE	NanoCRCA	Goblet-like
Singapore FFPE	1628	FFPE	NanoCRCA	Inflammatory
Singapore FFPE	1635	FFPE	NanoCRCA	Undetermined
Singapore FFPE	1655	FFPE	NanoCRCA	Stem-like
Singapore FFPE	1658	FFPE	NanoCRCA	Enterocyte
Singapore FFPE	1675	FFPE	NanoCRCA	TA
Singapore FFPE	1707	FFPE	NanoCRCA	TA
Singapore FFPE	1712	FFPE	NanoCRCA	TA
Singapore FFPE	1721	FFPE	NanoCRCA	Inflammatory
Singapore FFPE	1725	FFPE	NanoCRCA	Enterocyte
Singapore FFPE	1738	FFPE	NanoCRCA	Enterocyte
Singapore FFPE	1741	FFPE	NanoCRCA	Inflammatory
Singapore FFPE	1768	FFPE	NanoCRCA	Undetermined
Singapore FFPE	1770	FFPE	NanoCRCA	Goblet-like
Singapore FFPE	1781	FFPE	NanoCRCA	TA
Singapore FFPE	1811	FFPE	NanoCRCA	Goblet-like
Singapore FFPE	1850	FFPE	NanoCRCA	Enterocyte
Singapore FFPE	1857	FFPE	NanoCRCA	Enterocyte
Singapore FFPE	1859	FFPE	NanoCRCA	Enterocyte
Singapore FFPE	1860	FFPE	NanoCRCA	TA
Singapore FFPE	1861	FFPE	NanoCRCA	Enterocyte
Singapore FFPE	1866	FFPE	NanoCRCA	Enterocyte
Singapore FFPE	1877	FFPE	NanoCRCA	Enterocyte
Singapore FFPE	1891	FFPE	NanoCRCA	TA
Singapore FFPE	1898	FFPE	NanoCRCA	Stem-like
Singapore FFPE	1919	FFPE	NanoCRCA	Inflammatory
Singapore FFPE	1958	FFPE	NanoCRCA	Enterocyte
Singapore FFPE	1967	FFPE	NanoCRCA	Goblet-like
Singapore FFPE	1979	FFPE	NanoCRCA	Inflammatory
Singapore FFPE	1988	FFPE	NanoCRCA	Stem-like
Singapore FFPE	2000	FFPE	NanoCRCA	Enterocyte
Singapore FFPE	2004	FFPE	NanoCRCA	Goblet-like
Singapore FFPE	2013	FFPE	NanoCRCA	Stem-like
Singapore FFPE	2022	FFPE	NanoCRCA	Enterocyte
Singapore FFPE	2025	FFPE	NanoCRCA	Stem-like
Singapore FFPE	2046	FFPE	NanoCRCA	Inflammatory
Singapore FFPE	2071	FFPE	NanoCRCA	Stem-like
Singapore FFPE	2072	FFPE	NanoCRCA	Goblet-like
Singapore FFPE	2084	FFPE	NanoCRCA	Enterocyte
Singapore FFPE	2092	FFPE	NanoCRCA	Goblet-like
Singapore FFPE	2106	FFPE	NanoCRCA	Goblet-like
Singapore FFPE	2134	FFPE	NanoCRCA	TA
Singapore FFPE	2161	FFPE	NanoCRCA	TA
Singapore FFPE	2190	FFPE	NanoCRCA	Stem-like
Singapore FFPE	2268	FFPE	NanoCRCA	Goblet-like
INCLIVA-Valencia	3376	FFPE	NanoCRCA	Inflammatory
INCLIVA-Valencia	120203	FFPE	NanoCRCA	Undetermined
INCLIVA-Valencia	278296	FFPE	NanoCRCA	TA
INCLIVA-Valencia	282309	FFPE	NanoCRCA	Stem-like
INCLIVA-Valencia	297008	FFPE	NanoCRCA	Goblet-like
INCLIVA-Valencia	347967	FFPE	NanoCRCA	TA
INCLIVA-Valencia	365073	FFPE	NanoCRCA	Stem-like
INCLIVA-Valencia	390103	FFPE	NanoCRCA	Goblet-like
INCLIVA-Valencia	417695	FFPE	NanoCRCA	Goblet-like
INCLIVA-Valencia	441536	FFPE	NanoCRCA	Inflammatory
INCLIVA-Valencia	456788	FFPE	NanoCRCA	Undetermined
INCLIVA-Valencia	474611	FFPE	NanoCRCA	Goblet-like
INCLIVA-Valencia	479585	FFPE	NanoCRCA	Goblet-like
INCLIVA-Valencia	542447	FFPE	NanoCRCA	Stem-like
INCLIVA-Valencia	546148	FFPE	NanoCRCA	TA
INCLIVA-Valencia	600671	FFPE	NanoCRCA	Undetermined
INCLIVA-Valencia	623617	FFPE	NanoCRCA	TA
INCLIVA-Valencia	638067	FFPE	NanoCRCA	TA
INCLIVA-Valencia	652265	FFPE	NanoCRCA	Undetermined
INCLIVA-Valencia	728808	FFPE	NanoCRCA	Undetermined
INCLIVA-Valencia	734507	FFPE	NanoCRCA	Stem-like
INCLIVA-Valencia	750760	FFPE	NanoCRCA	TA
INCLIVA-Valencia	768437	FFPE	NanoCRCA	Undetermined
INCLIVA-Valencia	768473	FFPE	NanoCRCA	Goblet-like
INCLIVA-Valencia	3376	Fresh frozen	NanoCRCA	Inflammatory
INCLIVA-Valencia	120203	Fresh frozen	NanoCRCA	Goblet-like
INCLIVA-Valencia	278296	Fresh frozen	NanoCRCA	Undetermined
INCLIVA-Valencia	282309	Fresh frozen	NanoCRCA	Stem-like
INCLIVA-Valencia	297008	Fresh frozen	NanoCRCA	Goblet-like
INCLIVA-Valencia	347967	Fresh frozen	NanoCRCA	TA
INCLIVA-Valencia	365073	Fresh frozen	NanoCRCA	Stem-like
INCLIVA-Valencia	390103	Fresh frozen	NanoCRCA	Goblet-like
INCLIVA-Valencia	417695	Fresh frozen	NanoCRCA	Goblet-like
INCLIVA-Valencia	441536	Fresh frozen	NanoCRCA	Undetermined
INCLIVA-Valencia	456788	Fresh frozen	NanoCRCA	Stem-like
INCLIVA-Valencia	474611	Fresh frozen	NanoCRCA	Goblet-like
INCLIVA-Valencia	479585	Fresh frozen	NanoCRCA	Goblet-like
INCLIVA-Valencia	542447	Fresh frozen	NanoCRCA	Stem-like
INCLIVA-Valencia	546148	Fresh frozen	NanoCRCA	Undetermined
INCLIVA-Valencia	600671	Fresh frozen	NanoCRCA	Goblet-like
INCLIVA-Valencia	623617	Fresh frozen	NanoCRCA	Enterocyte
INCLIVA-Valencia	638067	Fresh frozen	NanoCRCA	TA
INCLIVA-Valencia	652265	Fresh frozen	NanoCRCA	Enterocyte
INCLIVA-Valencia	728808	Fresh frozen	NanoCRCA	TA
INCLIVA-Valencia	734507	Fresh frozen	NanoCRCA	Enterocyte
INCLIVA-Valencia	750760	Fresh frozen	NanoCRCA	Undetermined
INCLIVA-Valencia	768437	Fresh frozen	NanoCRCA	TA
INCLIVA-Valencia	768473	Fresh frozen	NanoCRCA	Goblet-like
