# Supplementary material for: Analytical Validation of Multiplex Biomarker Assay to Stratify Colorectal Cancer into Molecular Subtypes
Source: Sci Rep. 2019 May 21;9:7665. doi: 10.1038/s41598-019-43492-0 (PMC6529539; doi:10.1038/s41598-019-43492-0)
Supplement: Supplementary file 8 — Supplementary Table S7 [file 41598_2019_43492_MOESM8_ESM.xls]

## Sheet: Table S7a
Table S7a: Selected housekeeping genes for the PanCancer Progression Panel
Gene Name	Gene	Order selected by geNorm	SD after normalization
USP39-mRNA	NM_001256725.1:806	1	0.223
EIF2B4-mRNA	NM_172195.3:1390	2	0.209
MRPS5-mRNA	NM_031902.3:390	3	0.242
CNOT10-mRNA	NM_001256741.1:1962	4	0.244
HDAC3-mRNA	NM_003883.2:1455	5	0.217
TLK2-mRNA	NM_006852.2:2335	6	0.201
ERCC3-mRNA	NM_000122.1:1950	7	0.192
MTMR14-mRNA	NM_022485.3:720	8	0.223
SF3A3-mRNA	NM_006802.2:2060	9	0.246
PRPF38A-mRNA	NM_032864.3:335	10	0.239
EDC3-mRNA	NM_001142443.1:925	11	0.252
GPATCH3-mRNA	NM_022078.2:1685	12	0.242
DNAJC14-mRNA	NM_032364.5:1166	13	0.269
ZC3H14-mRNA	NM_001160103.1:2690	14	0.273
FCF1-mRNA	NM_015962.4:1022	15	0.256
NOL7-mRNA	NM_016167.3:335	16	0.31
AGK-mRNA	NM_018238.3:816	17	0.303
DHX16-mRNA	NM_001164239.1:2490	18	0.285
TMUB2-mRNA	NM_024107.2:1485	19	0.274
SAP130-mRNA	NM_024545.3:3090	20	0.285
TRIM39-mRNA	NM_021253.3:3140	21	0.299
ZNF143-mRNA	NM_003442.5:925	22	0.299
DDX50-mRNA	NM_024045.1:1185	23	0.311
COG7-mRNA	NM_153603.3:1492	24	0.305
NUBP1-mRNA	NM_001278506.1:304	25	0.326
AMMECR1L-mRNA	NM_001199140.1:3564	26	0.332
CNOT4-mRNA	NM_001190848.1:795	27	0.335
CC2D1B-mRNA	NM_032449.2:4182	discarded	0.478
ZKSCAN5-mRNA	NM_014569.3:3688	discarded	0.388
ZNF346-mRNA	NM_012279.2:2260	discarded	0.614

## Sheet: Table S7b
Table S7b: Normlaised log2 data for OriGene and Montpellier samples profiled using the PanCancer Progression Panel: normalised using housekeeping genes from Table S7a
Gene Name	Accession #	Probe Name	Class Name	CR559251	CR559521	CR560080	CR560367	CR560476	CR560603	CR560671	CR560973	CR561060	CR561163	MV	MB	JC	MT	PD	NC	AM	CB	PM	JGI	JR	TD	CR560026	CR560126	CR560403	CR560523	CR560527	CR560590	CR560798	RG	PEC	GB	SS	FP
AAMP	NM_001087.3	NM_001087.3:412	Endogenous	9.49	9.98	10.22	10.17	10.19	9.92	9.92	9.89	9.62	10.37	9.99	9.93	10.27	10.18	10.1	10.52	10.28	10.13	10.11	10.02	10.06	10.4	10.24	10.02	9.9	10.07	9.9	10.16	9.51	9.82	10	9.95	9.96	9.7
ABI3BP	NM_015429.3	NM_015429.3:4081	Endogenous	10.01	6.6	7.11	7.5	9.55	6.13	6.36	4.89	9.8	7.05	7.08	7.97	8.08	6.2	5.77	8.32	6.85	4.91	5.24	4.39	6.93	6.24	7.08	8.22	5.64	9.26	7.65	7.71	6.5	5.46	5.61	5.53	5.75	3.89
ACHE	NM_000665.3	NM_000665.3:1057	Endogenous	5.9	6.87	4.73	8.36	7.33	5.57	5.14	4.32	8.22	6.14	6.52	6.85	7.74	7.78	7.07	5.09	7.25	5.96	5.82	5.41	6.07	5.28	5.32	5.46	5.98	6.41	7.16	6.41	6.87	6.14	7.5	8.12	6.98	7.99
ACTG2	NM_001615.3	NM_001615.3:921	Endogenous	16.01	10.59	9.87	8.68	11.73	11.67	9.12	8.91	6.96	9.75	10.32	12.29	12.45	9.31	11.41	8.54	9.98	9.35	10.35	9.28	8.6	7.9	9.1	10.61	9.01	13.19	13.32	9.05	5.53	8.8	9.19	9.4	8.4	8.76
ACVR1	NM_001105.2	NM_001105.2:1665	Endogenous	10.39	9.72	9.41	9.4	10.13	9.16	9.65	8.6	10.04	9.39	10.04	9.49	9.67	9.96	9.3	9.73	9.32	9.19	9.78	9.37	9.51	9.03	9.39	9.7	9.64	10.5	10.16	10.02	9.37	9.42	9.35	9.44	9.28	9.32
ACVR1C	NM_145259.2	NM_145259.2:5168	Endogenous	3.87	6.78	4.19	5.55	5.04	5.91	6.84	6.16	6.79	6.12	4.49	6.21	0.34	4.63	5.64	6.15	2.28	4.79	4.26	6.02	5.88	6.59	5.65	5.87	5.38	5.21	4.52	5.59	0.91	5.27	5.44	5.6	3.82	4.92
ACVRL1	NM_000020.1	NM_000020.1:1710	Endogenous	9.4	10.62	9.26	9.59	9.7	8.71	9.33	8.3	9.52	10.09	9.89	9.65	9.26	9.96	9.39	10.6	9.67	9.44	9.42	10.83	11.1	9.78	10.23	9.91	9.46	10.51	10.12	9.97	9.47	9.59	10.06	10.39	9.92	10.91
ADAM15	NM_207195.1	NM_207195.1:1355	Endogenous	10.26	10.44	10.74	11.23	11.05	10.49	10.3	9.44	10.06	10.63	10.65	10.41	10.8	10.54	10.41	10.42	10.65	11.18	11.11	11.07	10.71	10.64	10.73	10.41	9.77	10.01	10.26	10.68	10.19	10.45	10.82	11.02	10.71	11.22
ADAM17	NM_003183.4	NM_003183.4:1595	Endogenous	10.39	9.66	9.36	9.06	9.84	8.92	9.17	8.77	9.49	9.4	9.74	9.51	9.63	9.08	9.58	9.32	9.27	8.88	9.69	8.8	8.57	8.41	9.01	9.26	9.39	8.84	9.74	8.97	9.55	9.22	9.38	9.32	9.06	9.32
ADAM28	NM_014265.4	NM_014265.4:920	Endogenous	6.97	7.3	6.64	7.81	9.25	7.06	7.64	6.57	9.92	7.45	6.69	6.78	6.97	7.08	6.43	8.39	5.36	3.03	6.1	6.54	7.11	7.24	4.33	8.92	7.45	8.37	6.42	8.02	7.08	5.92	5.63	5.73	5.72	7.45
ADAM8	NM_001109.4	NM_001109.4:762	Endogenous	5.72	5.91	6.08	6.65	7.7	7.54	5.8	5.18	8.01	7.27	7.62	6.23	6.21	6.8	4.76	7.95	4.65	6.61	7.92	5.71	6.31	5.11	5.74	7.98	5.94	6.33	6.95	5.69	7.87	5.25	5.5	5.38	4.38	5.67
ADAM9	NM_001005845.1	NM_001005845.1:695	Endogenous	10.33	10.28	11.19	10.59	10.05	10.87	9.54	9.86	10.75	10.36	10.25	9.65	9.89	10.27	10.34	10.53	9.34	10.76	10.66	10.63	11.09	10.02	9.7	10.96	9.76	10.68	9.68	10.67	9.66	9.66	11.02	11.35	9.94	10.68
ADAMTS1	NM_006988.3	NM_006988.3:2840	Endogenous	12.32	9.55	8.52	8.39	10.16	8.27	8.36	7.49	9.24	8.48	9.59	9.64	8.84	8.94	8.62	8.08	8.31	8.22	8.48	8.94	8.15	7.01	7.49	8.62	8.04	9.92	9.23	9.2	7.65	8.14	7.83	8.19	8.43	9.43
ADAMTS12	NM_030955.2	NM_030955.2:1955	Endogenous	8.31	8.72	7.29	6.02	9.53	8.6	7.14	6.01	7.83	7.91	9.81	8.29	9	9.33	8.62	8.73	8.75	8.38	9.72	5.85	6.7	7.52	6.82	8.74	8.36	9.52	9.19	6.51	6.59	6.83	7.98	8.52	6.63	6.98
ADAMTS8	NM_007037.4	NM_007037.4:2228	Endogenous	6.1	3.94	1.13	1.96	3.61	2.32	0.77	1.08	2.86	1.57	0.18	2.86	4.02	1.31	3.98	0.5	2.01	0.2	0.31	3.74	4	3.65	4.09	2.87	0.06	4.19	4.59	2.66	0.19	0.22	3.35	3.34	4.2	0.37
ADAP1	NM_006869.2	NM_006869.2:570	Endogenous	8.86	10.2	9.62	8.81	9.83	9.07	8.62	10.22	9.33	9.79	9.46	9.15	9.32	10.19	9.52	8.58	9.28	9.98	8.97	9.54	10.55	10.73	10.57	9.63	10.26	10.28	9.42	10.2	10.19	10.37	10.49	10.54	9.79	10.76
ADD1	NM_001119.4	NM_001119.4:622	Endogenous	11.31	10.42	10.89	10.96	10.99	10.9	10.62	10.56	11.27	10.68	10.73	10.93	11.29	10.76	10.21	11.05	10.49	10.69	10.49	10.55	10.62	10.64	10.88	10.7	10.7	11.54	10.78	11.54	10.38	10.77	10.81	10.91	10.46	10.79
ADM2	NM_001253845.1	NM_001253845.1:610	Endogenous	4.43	7.17	8.09	5.52	6.48	5.91	6	6.57	6.87	5.86	5.41	5.98	7.54	6.7	6.76	6.9	6.81	5.25	6.08	6.54	5.2	5.74	5.32	5.31	5.64	6.17	6.12	6.35	5.73	5.35	6.43	6.79	6.54	7.23
ADRA2B	NM_000682.4	NM_000682.4:2885	Endogenous	3.23	3.26	2.91	2.42	3.17	1.71	2.72	2.12	1.64	0	1.75	2.86	0.1	1.31	2.72	1.59	3.18	1.83	1.57	3.19	3.3	3.53	3.8	3.39	0.06	3.8	2.28	2.37	0.19	2.39	0	1.14	2.29	3.45
AEBP1	NM_001129.3	NM_001129.3:3170	Endogenous	12.62	11.1	10.48	8.94	12.67	10.91	10.39	7.56	11.53	9.29	12.46	11.2	11.19	11.82	10.57	12.29	11.56	11.02	12.89	8.81	9.21	8.93	7.78	10.61	9.9	11.93	11.88	8.29	9.89	8.88	9.57	9.82	8.62	9.71
AGGF1	NM_018046.3	NM_018046.3:35	Endogenous	7.72	7.44	7.71	7.59	7.46	7.65	7.55	8.09	7.81	7.37	7.22	7.71	7.52	7.5	7.48	7.67	7.56	7.97	7.17	7.71	7.81	8.09	7.45	7.9	8.11	7.48	7.37	7.21	7.2	7.68	7.6	7.42	7.09	7.46
AGR2	NM_006408.3	NM_006408.3:580	Endogenous	10.25	14.26	13.45	16.13	12.95	15.7	12.1	13.44	14.32	15.19	12.97	13.69	12.64	13.66	12.66	13.16	13.06	14.55	14.31	14.53	13.66	14.44	13.97	15.8	13.31	14.05	13.78	15.48	13.65	13.65	14.41	14.69	13.74	15.94
AGRN	NM_198576.2	NM_198576.2:2750	Endogenous	8.03	8.9	9.1	7.64	8.65	8.69	7.78	6.29	7.81	8.85	9.48	8.74	9.29	9.28	9.16	9.94	9.43	9.03	9.71	9.36	9.31	8.56	8.13	7.21	7.17	7.99	7.84	8.6	7.02	8.96	9.35	9.35	8.11	9.65
AGT	NM_000029.3	NM_000029.3:1711	Endogenous	5.86	8.19	6.02	6.84	5.55	5.64	6.6	6.43	3.61	6.35	6.21	6.81	6.56	7.89	7.41	6.67	6.99	7.35	6.13	9.54	8.78	7.8	7.52	6.85	7.17	8.18	7.57	7.42	6.49	7.64	7.56	7.93	8.81	7.32
AHNAK	NM_001620.2	NM_001620.2:14454	Endogenous	13.49	12.28	11.38	11.47	12.7	12.49	11.32	10.09	12.47	12.23	12.69	12.64	12.79	12.24	11.49	13.17	11.67	12.39	12.41	11.53	11.27	12.18	11.84	12.19	11.32	12.79	12.56	13.11	11.77	12.11	12.17	12.27	11.32	12.53
AKAP12	NM_005100.3	NM_005100.3:640	Endogenous	12.28	8.28	8.43	6.7	10.24	8.72	7.26	7.67	10.16	6.73	9.44	10.25	9.95	8.73	8.98	9.38	9.28	9.61	9.71	6.92	6.59	7.7	6.88	9.16	9.74	11.81	10.16	7.55	8.41	6.9	7.47	7.58	7.17	8.33
AKAP2	NM_001004065.4	NM_001004065.4:4956	Endogenous	11.02	9.26	8.68	8.26	9.92	8.59	9.08	8.33	9.96	8.82	10.32	10.01	10.09	9.82	9.62	9.24	9.26	8.99	8.96	8.75	8.52	8.95	8.68	9.39	8.42	10.09	9.77	8.02	8.68	8.6	8.88	9.14	8.82	8.83
AKT1	NM_005163.2	NM_005163.2:1772	Endogenous	11.76	11.14	11.89	12	11.81	12.08	11.39	11.51	11.16	11.82	11.68	11.59	11.86	11.53	11.87	11.66	12.08	11.78	12.02	11.84	11.81	11.68	12.09	11.67	11.89	11.79	11.52	11.64	11.03	11.95	11.64	11.55	11.3	11.79
AKT2	NM_001626.2	NM_001626.2:1450	Endogenous	10.54	10.71	11.26	10.12	10.29	10.12	10.29	10.08	9.99	10.02	10.38	10.49	10.25	11.1	10.18	10.52	10.36	10.31	10.38	10.51	10.36	10.13	10.23	9.96	10.04	10.13	10.04	9.88	9.8	10.23	10.28	10.29	10.43	10.35
AKT3	NM_005465.4	NM_005465.4:287	Endogenous	11.07	8.56	7.67	7.47	9.72	8.43	7.45	7.28	9.8	7.95	9.17	9.03	8.79	8.52	7.6	8.48	8.33	7.85	8.24	7.27	7.28	6.93	6.65	9.06	8.49	9.35	9.75	7.27	7.57	7.18	7.4	7.52	7.14	8.03
ALB	NM_000477.5	NM_000477.5:855	Endogenous	0.79	0	0.51	0	1.32	1.71	0.77	2.35	0	3.63	0.16	4.29	1.23	0.39	2.45	0.5	4.83	0.2	2.74	3.49	2.32	0.07	3.44	1.07	0.06	3.03	0.18	2.01	8.65	0	0	1.74	2.72	0.37
ALDOA	NM_184041.2	NM_184041.2:1455	Endogenous	12.5	13.66	13.86	13.48	12.95	13.16	13.11	13.09	11.97	13.59	13.85	13.66	12.52	14.43	12.94	14.38	12.7	14.41	13.82	12.96	13.96	14.37	13.72	13.49	13.08	13.44	13.07	13.67	13.91	12.68	12.71	12.72	13.18	13.9
ALOX5	NM_000698.2	NM_000698.2:735	Endogenous	8.89	9.46	8.08	9.19	10.37	9.26	8.51	7.33	11.66	9.8	9.72	8.82	9.07	7.74	7.79	10.42	7.75	9.11	10.71	9.22	8.61	8.17	7.12	10.48	9.3	9.91	9.82	9.55	9.26	7.1	7.4	7.34	9.56	9.09
AMH	NM_000479.3	NM_000479.3:1626	Endogenous	0.79	2.94	1.89	4.2	4.78	5.07	3.34	2.12	3.51	3.08	2.97	1.49	1.23	0.39	3.48	0.68	1.23	0.2	3.54	2.26	1.92	1.64	1.83	2.39	0.06	2.39	6.02	3.11	2.05	2.87	1.98	3.34	2.29	4.32
ANG	NM_001145.4	NM_001145.4:949	Endogenous	7.59	8.21	7.23	8.05	8.37	8.9	8.75	8.62	8.9	8.37	8.05	8.23	7.01	8.17	7.94	9.2	7.68	9.26	8.09	9.27	7.84	9.24	8.88	9.04	6.65	8.38	8.32	10.08	7.73	8.73	8.37	8.33	7.5	8.97
ANGPT1	NM_001146.3	NM_001146.3:2080	Endogenous	7.96	5.52	5.33	4.37	5.98	5.87	5.64	4.15	5.04	3.44	5.33	5.79	6.35	5.52	5.39	5.32	6.32	4.67	6.87	6.52	4.88	3.53	4.98	4.87	6.95	6.53	4.59	4.34	4.56	5.37	5.68	6.17	4.06	4.58
ANGPT2	NM_001147.2	NM_001147.2:1775	Endogenous	7.57	8.2	7.27	6.38	6.89	6.88	6.41	6.88	6.29	7.52	8.42	8.17	7.43	8.92	7.13	7.03	8.41	9.06	7.43	8.24	8.17	8.06	8.24	7.8	7.73	7.7	7.73	7.39	7.03	7.94	7.03	7.04	8.2	8.27
ANGPTL2	NM_012098.2	NM_012098.2:540	Endogenous	10.14	8.47	7.89	6.94	9.8	8.31	6.52	6.39	6.82	7.51	9.37	9.33	9.46	9.1	9.07	8.83	8.63	9.62	10.39	8.48	7.84	6.58	6.21	8.7	9.21	9.29	8.99	6.35	5.5	7.62	8.46	9	8.11	9.08
ANGPTL4	NR_104213.1	NR_104213.1:475	Endogenous	6.93	6.58	6.94	6.3	6.86	7.43	5.98	6.95	5.83	8.58	8.74	7.91	3.3	9.38	5.39	8.47	4.99	9.04	7.87	5.44	6.48	5.28	6.68	8.34	5.1	6.92	6.69	6.56	8.97	4.65	5.96	5.96	6.63	7.4
ANPEP	NM_001150.1	NM_001150.1:2670	Endogenous	8.31	8.19	6.86	10.37	9.1	8.76	11.22	13.57	6.5	8.77	9.52	8.6	6.79	9.12	7.08	10.27	7.34	9.11	9.32	8.24	7.16	11.25	6.66	7.78	9.48	12.08	8.26	7.67	9.05	7.72	7.6	7.75	7.07	11.29
ANXA2P2	NR_003573.1	NR_003573.1:1013	Endogenous	12.61	12.97	12.26	13.31	13.66	13.25	12.32	13.34	13.53	13.55	13.74	12.52	12.77	13.69	13.16	13.79	12.71	14.04	14.11	13.42	12.91	13.31	12.64	13.97	13.74	14.38	13.73	12.95	13.01	13.13	13.35	13.41	12.86	14.34
AP1M2	NM_005498.4	NM_005498.4:78	Endogenous	7.51	10.52	9.64	10.06	9.75	9.74	10.12	9.68	8.59	9.56	10.15	9.84	9.54	10.24	9.9	10.08	9.82	10.37	10.4	9.95	10.15	10.44	10.53	9.61	9.44	9.65	9.77	10.04	9.8	10.26	9.99	9.81	9.46	10.45
APC	NM_000038.3	NM_000038.3:6850	Endogenous	7.84	6.81	7	7.34	6.78	7.3	6.29	6.62	7.54	6.96	6.45	6.88	7.08	6.56	5.86	7.07	6.9	6.97	7.16	7.12	6.05	6.96	6.55	7.02	6.88	7.34	7.01	6.25	6.71	6.97	6.91	6.67	5.6	7.27
APOD	NM_001647.3	NM_001647.3:613	Endogenous	7.74	5.77	9.18	7.76	9.7	6.28	7.08	2.87	8.84	6.35	9.9	10.5	10.38	9.16	6.49	11.02	7.09	4.53	7.61	6.29	5.2	5.53	7.19	5.92	6.12	10.06	10.24	6.61	3.3	7.72	5.58	5.08	8.93	5.35
APOE	NM_000041.2	NM_000041.2:96	Endogenous	12.71	11.53	11.14	12.7	12.82	12.32	10.45	9.61	12.39	12.05	12.37	11.67	11.93	11.44	9.82	13.2	10.35	9.72	12.66	7.58	9.84	9.11	7.94	10.65	13.24	12.08	11.75	9.2	12.53	9.77	9.89	9.91	8.51	9.94
APOH	NM_000042.2	NM_000042.2:582	Endogenous	0.79	0	2.39	0.78	2.52	0	2.56	1.85	0	1.57	0.16	1.49	3.45	0.39	0.19	0.5	0	0.2	0.31	3.86	1.92	0.07	0.06	1.65	0.06	0.54	0.18	1.52	1.59	3.22	0	0.17	0	0.37
AQP1	NM_198098.1	NM_198098.1:1230	Endogenous	7.51	4.64	5.1	3.66	5.59	4.69	4.75	2.55	5.07	3.08	5.78	6.03	6.59	4.63	3.75	4.97	5.33	4.02	5.28	3.86	3.76	3.65	3.29	5.42	6.64	5.52	6.17	2.37	3.12	4.9	3.35	4.17	3.82	3.76
ARAP2	NM_015230.2	NM_015230.2:4875	Endogenous	8.4	8.25	7.64	8.98	8.69	8.75	8.97	9.59	9.91	9.44	7.17	8.36	7.82	7.84	8.1	8.82	8.13	8.55	8.23	8.73	8.69	8.11	7.43	9.41	9.09	9.21	7.97	9.07	8.25	8.43	8.18	8.12	8.14	8.29
AREG	NM_001657.2	NM_001657.2:547	Endogenous	11.45	10.83	11.92	8.37	10.16	8.95	10.49	11.98	9.31	9.7	12.59	12.34	11.5	11.37	13.31	10.29	10.34	10.77	11.2	11.06	10.51	10.52	10.36	10.04	10.23	9.97	11.34	12.96	13.03	10.83	12.47	12.83	12.69	12.48
ARHGAP32	NM_001142685.1	NM_001142685.1:2100	Endogenous	8.13	9.64	8.83	8.49	8.69	10.17	9.81	9.17	9.89	9.81	9.08	9.58	9.35	8.96	9	9.25	9.58	9.88	9.76	9.25	9.11	9.72	9.22	8.75	8.87	8.7	9.52	9.29	9.11	9.03	8.81	8.81	9.08	9.29
ARHGDIB	NM_001175.4	NM_001175.4:833	Endogenous	10.43	10.07	9.51	11.49	11.55	10.67	10.49	9.34	12.12	11.6	10.77	11.03	10.64	9.51	9.47	11.43	9.91	10.44	11.39	10.56	10.5	10.35	9.99	10.61	10.47	11.07	10.23	10.05	9.63	9.44	9.62	9.68	9.6	9.91
ASPN	NM_017680.3	NM_017680.3:175	Endogenous	10.43	6.96	8.44	4.09	8.95	7.52	6.36	3.65	7.46	3.21	9.01	8.68	8.74	9.15	7.42	7.78	7.83	6.25	6.53	3.86	4.3	4.39	2.2	6.91	7.91	7.45	8.45	2.37	7.17	6.07	6	5.3	3.91	3.76
ATPIF1	NM_178190.2	NM_178190.2:334	Endogenous	11.01	11.49	12.2	12.05	11.56	11.84	11.43	12.32	11.26	11.81	11.84	11.15	11.23	11.99	11.57	12.36	11.99	12.2	12.23	12.11	12.11	11.54	12.45	12.25	11.74	12.23	11.46	12.48	12.14	11.56	12.25	12.43	11.55	12.04
B3GNT3	NM_014256.3	NM_014256.3:1625	Endogenous	8.89	12.38	10.31	10.53	10.8	10.42	10.51	10.57	11.08	10.85	11.58	11.6	11.35	12.94	11.41	11.42	11.3	10.32	9.28	11.89	12.64	11.46	11.22	10.21	10.63	10.78	11.29	11.64	10.63	11.48	11.85	12.09	11.61	11.72
BAD	NM_004322.3	NM_004322.3:963	Endogenous	6.73	6.26	6.32	6.3	6.33	5.64	5.64	6.03	5.91	5.99	6.76	5.9	7.21	6.2	6.38	5.09	6.49	6.31	6.08	6.77	6.27	6.32	5.56	6.17	5.45	6.23	5.32	5.69	4.62	5.82	6.19	6.01	5.83	5.71
BAG2	NM_004282.3	NM_004282.3:785	Endogenous	11.92	9.41	9.35	9.45	9.1	9.35	8.15	9.32	8.36	6.66	8.76	9.09	9.92	7.6	10.02	9.5	7.4	9.89	10.06	7.34	7.77	8.52	6.79	8.4	8.31	9.53	9.45	6.39	7.17	8.15	8	8.11	7.91	7.77
BAI1	NM_001702.1	NM_001702.1:3640	Endogenous	1.29	1.94	2.58	2.6	3.33	0	0	2.35	3.79	0.49	1.75	3.41	4.81	1.92	3.48	0.5	1.67	2.24	3.38	3	0.41	0.07	2.49	0.08	0.06	2.74	0.18	0.21	0.19	0.89	2.27	2.48	2.02	1.67
BAI3	NM_001704.1	NM_001704.1:885	Endogenous	6.87	1.52	1.13	1.96	4.23	0.62	1.93	1.52	4.23	1.13	0.16	3.68	4.28	2.68	0.19	2.55	1.67	2.81	1.57	0.11	0.29	0.07	0.06	2.07	0.06	4.3	3.4	0.21	0.91	0	2.27	1.14	1.24	0.37
BCAS1	NM_003657.2	NM_003657.2:2305	Endogenous	4.54	8.25	4.6	6.16	8.04	5.62	8.14	5.38	10.96	7.13	5.56	6.94	5.89	7.53	7.39	7.01	6.92	6.33	3.82	8.38	8.95	8.49	7.39	8.12	4.75	9.73	8.11	9.85	5.3	7.95	8.82	9.31	7.79	9.29
BGN	NM_001711.3	NM_001711.3:1935	Endogenous	10.46	8.8	8.96	6.95	10.17	8.78	8.05	5.66	9.64	8.22	10.86	9.49	9.96	10.34	9.39	10.24	9.46	9.76	10.42	7.09	6.83	6.09	6.27	8.1	7.32	9.22	9.25	6.47	7.99	7.85	8.3	8.27	6.64	7.37
BICC1	NM_001080512.1	NM_001080512.1:2155	Endogenous	8.23	6.76	6.24	5.1	8.23	6.71	6.03	4.15	6.99	6.02	7.54	6.75	6.92	7.13	7.06	7.26	6.41	6.49	7.32	4.94	4.94	4.53	4.48	7.02	7.05	7.6	7.09	5.23	5.93	4.9	5.68	5.98	5.39	5.6
BMP4	NM_001202.3	NM_001202.3:395	Endogenous	8.54	8.55	8.89	5.92	10.84	6.85	9.13	10.37	8.89	5.9	9.29	10.71	9.61	10.26	10.91	9.24	11.98	10.88	11.24	10.59	9.33	9.9	9.47	9.68	10.05	11.6	9.01	10.22	9.03	11.76	10.7	8.79	10.07	10.98
BMP5	NM_021073.2	NM_021073.2:1570	Endogenous	0.79	6.36	3.05	2.91	5.71	0.62	3.77	5.33	3.01	1.13	0.16	3.25	2.16	0.39	4.08	0.5	5.5	0.33	3.2	6.36	6.27	7.08	6.06	5.59	3.86	7.46	3.91	6.77	0.19	5.61	5.18	5.22	5.36	6.4
BMP7	NM_001719.2	NM_001719.2:1092	Endogenous	4.03	8.16	8.52	0	8.7	5.74	6.62	3.01	2.49	0	5.45	9.54	4.02	0.39	8.59	7.54	7.45	9.46	6.34	9.68	6.5	6.36	8.93	5.87	7.45	8.73	8.48	5.48	3.46	10.18	9.44	8.57	6.41	9.97
BMPER	NM_133468.4	NM_133468.4:476	Endogenous	7.36	3.52	2.76	2.6	5.48	2.55	4.15	6.43	2.26	0	3.75	3.07	2.47	4.38	7.45	0.5	1.23	4.6	4.26	6.62	8.47	2.38	2.49	3.87	3.22	6.05	2.28	3.6	0.19	0.89	3.58	2.97	3.54	5.48
BMPR1A	NM_004329.2	NM_004329.2:1720	Endogenous	10.92	9.76	9.17	9.69	9.66	9.28	10.12	9.79	9.24	10.02	9.98	10.03	9.94	10.08	9.87	9.91	9.61	9.66	9.47	10.18	10.26	9.67	9.87	9.45	9.18	9.75	9.96	9.18	9.22	9.54	9.81	9.91	9.45	9.64
BMPR1B	NM_001203.1	NM_001203.1:430	Endogenous	5.52	3.84	4.19	2.42	5.83	1.26	3.43	0	5.33	4.1	5.33	4.83	4.92	4.91	2.11	4.42	2.89	1.27	4.26	2.55	3.62	1.05	1.83	4.52	3.37	4.07	4.12	6.96	3.46	1.96	3.88	3.98	2.72	5.6
BMPR2	NM_001204.5	NM_001204.5:1875	Endogenous	9.87	9.36	8.49	8.42	9.5	8.44	9	8	9.47	8.04	9.77	9.23	9.57	9.33	8.84	9.71	9.31	8.36	9.41	8.72	8.65	8.11	8.68	8.69	8.56	9.7	9.45	9.48	8.85	9.1	8.89	8.98	8.81	8.99
BNC2	NM_017637.5	NM_017637.5:1800	Endogenous	7.97	3.84	3.4	0.78	5.77	4.36	1.26	0	5	2.41	4.81	4.99	5.06	5.03	2.72	4.42	3.31	0.33	3.69	0.64	0.29	1.05	0.06	4.52	1.61	4.97	5.1	0.21	0.19	0	0.33	2.48	0	2.16
BRMS1	NM_015399.3	NM_015399.3:469	Endogenous	8.57	9.12	9.36	9.36	8.84	8.62	8.58	9.91	8.39	8.52	9.47	9.1	9.6	9.07	8.94	8.07	9.75	9.07	9.24	9.39	9.06	9.37	9.3	9.51	9.67	9.29	8.5	8.8	8.98	9.2	9.35	9.3	9.8	9.59
BTG1	NM_001731.2	NM_001731.2:775	Endogenous	11.08	10.43	9.38	10.51	11.2	10.46	10.35	9.62	11.81	10.17	10.73	10.57	10.45	10.82	10.36	11.27	10.02	10.39	10.79	10.85	11.9	10.35	10.32	11	10.11	11.18	10.27	10.97	10.56	9.56	9.78	10.07	9.32	10.55
C1S	NM_001734.2	NM_001734.2:775	Endogenous	12.08	10.08	9.42	8.64	11.23	9.94	8.46	7.9	10.61	8.98	10.59	10.19	10.46	9.89	9.28	10.35	10.17	9.26	10.61	8.9	8.88	8.31	7.57	10.02	10.55	11.12	10.09	8.96	8.4	7.82	8.72	9.03	8.51	9.12
C3	NM_000064.2	NM_000064.2:4396	Endogenous	13.91	9.03	10.24	9.42	12.01	9.85	7.9	7.46	12.1	9.36	10.51	10.47	10.33	9.94	7.08	11.52	9.06	8.31	9.38	9.39	9.4	7.2	6.02	10.51	9.22	11.26	9.22	9.29	9.48	6.77	7.25	7.27	9.39	7.26
C3AR1	NM_004054.2	NM_004054.2:415	Endogenous	7.77	7.2	7.38	8.15	8.87	9.48	7.16	7.2	8.47	9.21	8.6	7.97	7.98	7.46	6.86	9.03	7.49	6.95	7.55	6.77	7.31	6.85	7.33	7.81	8.52	8.82	8.11	7.08	7.34	6.9	6.46	6.83	6.58	6.77
CADM1	NM_014333.3	NM_014333.3:2840	Endogenous	8.37	8.15	5.13	6.4	7.31	6.92	9.5	4.82	7.35	8.41	7.75	7.62	8.27	6.73	6.38	7.51	7	4.91	6.84	7.01	7.49	6.11	4.54	7.23	7.92	7.52	8.18	4.94	7.91	5.65	5.73	5.5	5.75	5.48
CALCRL	NM_005795.3	NM_005795.3:1585	Endogenous	10.53	8.7	8.42	7.72	9.24	8.71	8.54	7.94	9.19	8.09	9.13	9.21	9.05	8.53	8.13	8.43	9.01	8.33	8.11	7.44	7.77	7.67	7.68	8.84	9.06	9.6	8.67	7.51	7.93	8.34	8.46	8.32	7.93	8.42
CALD1	NM_004342.6	NM_004342.6:3862	Endogenous	13.91	11.27	10.71	9.63	12.1	11.08	10.35	9.58	11.44	10.38	11.98	11.53	11.82	11.34	10.84	11.44	11.5	10.71	11.72	9.52	9.84	10.03	9.49	11.51	11.15	12.38	12.03	9.41	10.07	9.76	10.11	10.32	9.41	9.9
CAMK2A	NM_171825.1	NM_171825.1:4080	Endogenous	0.79	0	0	0	0.12	0	0	0	0	0	0.16	0.16	0.1	0.39	0.19	0.5	0	0.2	0.31	0.11	2.32	0.07	0.06	0.06	0.06	0.54	0.18	0.21	0.19	0	0	1.14	0	0.37
CAMK2B	NM_001220.3	NM_001220.3:365	Endogenous	0.79	0	0	1.67	0.12	0	0.77	2.35	1.2	0	0.16	1.49	2.47	0.39	0.19	0.5	0	0.2	0.31	1.4	0.29	0.07	0.06	0.06	1.01	1.93	3.05	0.21	2.69	2.73	2.73	2.75	0	0.37
CAMK2D	NM_172127.1	NM_172127.1:505	Endogenous	11.15	10.09	9.86	10.82	10.43	10.61	10.55	9.95	11.98	10.84	9.63	10.26	9.86	10.32	9.88	10.44	9.94	10.21	9.3	10.19	10.06	10.24	10.19	10.74	10.31	10.87	9.66	11.9	10.14	9.84	10.1	10.22	9.25	10.41
CAMP	NM_004345.3	NM_004345.3:220	Endogenous	0.79	0	0	1.96	3.17	0	0	0	3.61	0	3.62	2.86	0.1	0.39	2.11	0.68	0	0.33	2.08	0.11	0.29	0.07	0.06	2.39	1.01	0.54	1.9	0.21	0.19	1.34	1.1	1.14	0	0.37
CASP8	NM_001228.4	NM_001228.4:301	Endogenous	8.96	9.25	8.25	9.35	9.16	9.07	9.12	9.13	9.84	9.19	8.96	8.97	9.25	9.44	9.27	9.95	8.98	9.13	8.78	9.43	9.29	9.18	8.73	9.1	9.31	9.08	8.4	9.21	8.26	9.28	9.07	8.99	8.81	9.32
CAV1	NM_001753.3	NM_001753.3:434	Endogenous	12.28	9.06	8.14	8.16	9.78	8.83	8.02	7.85	8.21	8.78	9.56	9.81	9.41	9.33	8.74	8.33	9.4	9.8	9.31	8.95	8.69	8.54	9.46	9.16	9.31	10.13	9.66	9.04	7.1	8.63	8.9	8.99	8.93	9.29
CBLC	NM_012116.3	NM_012116.3:652	Endogenous	5.77	8.57	7.46	7.6	8.33	8.26	8.16	8.43	6.87	8.05	8.17	7.79	7.84	8.8	8.03	8.39	8.4	9.42	8.88	8.82	8.06	8.7	8.31	8.15	7.67	8.28	7.59	8.71	7.79	8.24	8.02	7.97	8.52	8.77
CCBE1	NM_133459.3	NM_133459.3:310	Endogenous	9.52	8.69	8.33	8.02	8.8	8.4	8.09	7.69	8.42	8.56	8.99	8.6	8.62	8.95	8.25	8.79	8.2	8.78	8.67	8.19	8.48	8.41	8.09	8.63	8.15	8.73	8.81	8.47	8.27	8.02	8.19	8.3	7.97	8.58
CCDC80	NM_199511.1	NM_199511.1:3235	Endogenous	13.08	8.7	9.48	7.77	10.76	9.23	8.22	5.96	11.39	8.18	10.78	10.25	9.96	9.97	8.76	10.09	8.93	8.37	9.7	6.36	6.42	5.93	5.65	9.41	8.98	10.47	9.77	6.76	8.8	6.62	7.3	7.62	6.19	6.63
CCL11	NM_002986.2	NM_002986.2:378	Endogenous	11.09	9.26	6.08	8.32	9.92	8.12	6.51	6.66	4.41	8.04	7.85	7.73	7.44	8.15	7.45	5.64	8.3	7.66	7.39	8.77	6.75	4.24	5.92	8.2	8.79	9.78	7.17	7.6	3.46	7.45	7.52	8.18	8.07	7.15
CCL21	NM_002989.2	NM_002989.2:180	Endogenous	10.26	9.32	7.96	7.76	10.74	9.29	7.6	7.12	12.85	7.73	7.02	9.6	10.07	9.3	9.62	6.96	7.91	8.98	9.13	4.89	7.66	4.07	2.95	9.8	8.36	10.49	9.01	6.68	5.03	6.83	7.85	8.39	6.93	6.9
CCL5	NM_002985.2	NM_002985.2:280	Endogenous	9.58	7.96	7.56	11.03	9.45	9.37	7.75	8.33	9.84	9.77	7.88	8.14	9.21	6.41	7.94	10.19	6.51	6.01	8.45	8.93	8.48	5.85	5.28	8.97	9.79	9.81	6.21	7.57	7.64	6.82	6.93	6.73	7.08	7.87
CCL7	NM_006273.2	NM_006273.2:120	Endogenous	0.79	1.94	0	1.29	2.98	3.77	0	0	0	4.93	2.49	0.16	0.1	1.31	1.03	5.32	0	2.81	4.35	0.11	0.29	0.07	0.06	2.07	1.61	3.03	1.37	0.21	2.05	0.22	0	0.17	0	0.37
CCL8	NM_005623.2	NM_005623.2:689	Endogenous	6.39	5.84	5.16	7.75	5.3	8.41	3.69	4.37	5	8.71	6.09	4.44	3.45	5.14	2.11	6.29	4.2	4.21	6.57	5.04	3.11	0.07	3.44	3.97	6.67	7.98	5.19	2.91	0.19	5.27	3.88	1.74	3.82	4.41
CCR2	NM_001123041.2	NM_001123041.2:743	Endogenous	6.87	5.36	4.65	6.76	6.1	6.16	4.96	4.57	7.58	5.55	5.25	4.94	6.13	2.95	2.72	5.51	3.64	4.85	3.94	5.25	4.94	4.53	2.95	3.77	6.05	7.2	4.45	5.09	0.19	4.19	3.79	1.74	3.31	5.04
CCR3	NM_001837.2	NM_001837.2:980	Endogenous	0.79	0	0	1.67	5.3	0	0	0	4.03	2.61	0.16	0.16	0.1	0.39	2.11	0.5	0	0.2	0.31	2.55	0.29	0.07	0.06	2.39	0.06	4.97	3.54	1.52	0.19	0.22	0	0.17	0	0.37
CD163	NM_004244.4	NM_004244.4:1630	Endogenous	8.72	7.62	8.54	9.47	8.97	9.46	6.92	6.73	8.77	8.64	9.01	7.84	7.55	7.2	6.47	8.88	7.04	6.96	8.08	5.87	6.78	6.67	6.73	7.25	8.49	9.04	8.29	6.06	7.54	6.66	6.27	6.17	5.9	6.75
CD24	NM_013230.2	NM_013230.2:1859	Endogenous	12.45	14.99	14.95	12.56	14.06	12.06	15.71	12.5	12.62	15.53	15.63	15.12	15.66	15.02	14.48	15.84	14.74	14.87	14.46	15.38	15.42	14.88	15.27	15.02	10.92	14.71	16.05	14.5	15.52	14.16	15.02	15.38	15.04	14.68
CD2AP	NM_012120.2	NM_012120.2:1895	Endogenous	9.64	11.01	10.67	11.24	10.15	10.58	10.87	10.65	11.43	10.92	10.98	10.75	11.13	10.84	10.49	11.15	10.68	10.97	10.9	10.93	11.18	10.87	10.75	11.41	10.9	11.17	10.43	10.74	11.3	10.8	10.89	10.95	11.19	11.35
CD34	NM_001773.2	NM_001773.2:2050	Endogenous	10.28	8.91	8.24	7.87	8.73	8.49	7.68	7.37	8.14	8.08	9.67	9.25	9.23	8.89	8.43	8.32	9.62	8.38	8.45	8.39	8.32	8.31	8.29	8.2	7.99	9.33	8.88	8.42	6.71	8.5	8.39	8.4	8.15	9.16
CD36	NM_000072.3	NM_000072.3:707	Endogenous	9.41	7.54	8.01	7.8	9.04	8.34	5.52	7.1	8.98	6.83	8.6	10.11	6.9	6.87	7.08	8.12	7.42	8.19	7.3	7.39	7.4	5.65	8.21	8.6	7.91	9.33	8.25	6.93	8.99	7.65	7.54	7.56	5.85	9.15
CD44	NM_001001392.1	NM_001001392.1:429	Endogenous	11.45	11.69	11.95	10.27	11.74	11.92	11.1	11.77	11.31	12.56	12.12	11.32	11.05	12.14	12.02	12.29	11.99	12.66	12.56	12.3	11.87	12.19	11.89	11.36	10.36	11.08	10.95	10.91	11.59	11.46	11.4	11.06	10.97	11.84
CD46	NM_172350.1	NM_172350.1:365	Endogenous	11.99	13.52	13.44	12.02	12.81	12.23	13.55	12.97	13.1	13.12	13.71	13.17	13.04	13.4	13.26	13.12	12.89	12.86	13.1	13.35	13.59	13.24	13.66	13.22	13.19	12.59	13.55	13.55	13.85	13.26	13.23	13.14	12.94	13.36
CD82	NM_002231.3	NM_002231.3:1211	Endogenous	7.53	8.15	7.43	7.97	8.48	8.05	7.44	8.7	9	7.88	8.45	7.61	8.32	9.15	7.3	8.68	7.96	8.75	8.64	8.58	8.87	8.53	7.55	8.58	8.27	8.78	8.55	8.36	6.95	8.12	8.22	8.22	8.24	8.37
CDC42	NM_001039802.1	NM_001039802.1:390	Endogenous	12.13	11.61	11.3	12.15	12.07	11.88	11.63	11.93	11.86	11.88	12.01	11.58	11.48	12.07	11.21	12.18	11.82	12.11	11.58	12.13	12.17	11.21	12.1	12.43	11.94	12.53	11.65	12.59	12.15	11.8	12.23	12.31	11.51	11.78
CDH1	NM_004360.2	NM_004360.2:1230	Endogenous	10.61	12.95	13.44	12.04	11.65	11.74	12.94	12.83	12.47	12.44	13.49	13.3	13.06	13.93	12.84	13.11	13.09	12.27	12.66	12.86	12.86	13.01	12.88	11.89	12.28	12.52	12.15	13.53	12.79	12.75	12.84	12.95	12.64	13.4
CDH11	NM_001797.2	NM_001797.2:1835	Endogenous	12.39	10.64	10.3	8.46	11.77	10.41	9.45	8.54	10.53	9.51	11.82	10.54	11.24	11.06	10.68	11.44	11.35	9.81	11.31	9.07	8.91	8.97	8.56	11.06	10.41	11.16	11.08	10.98	8.25	8.8	9.6	9.91	8.75	9.54
CDH13	NM_001220488.1	NM_001220488.1:210	Endogenous	7.03	6.35	5.19	3.66	5.74	4.95	5.66	4.96	5.39	6.57	7.33	6.49	6.06	7.21	5.74	6.09	6.98	6.92	6.43	6.2	5.42	5.93	6.47	5.65	5.34	5.32	6.21	5.14	5.26	6.13	5.83	5.53	6.03	4.86
CDH2	NM_001792.3	NM_001792.3:941	Endogenous	8.13	6.02	5.1	3.17	6.58	5.17	3.23	3.26	6.67	5.26	7.65	5.84	6.9	6.92	5.54	5.96	5.1	5.91	6.76	0.11	3.76	0.07	0.56	5.82	7.65	6.11	6.65	2.01	7.24	4.24	4.56	3.63	3.43	0.37
CDK14	NM_012395.2	NM_012395.2:3645	Endogenous	9.66	6.98	6.83	6.16	8.43	7.36	6.92	6.42	8.39	7.76	8.85	7.39	8	7.92	6.98	8.12	7.42	7.12	8.21	5.48	5.65	5.8	4.54	8.4	7.55	7.98	7.57	4.34	6.01	5.49	6.22	6.36	5.3	5.78
CDKN1A	NM_000389.2	NM_000389.2:1975	Endogenous	8.98	9.49	8.32	8.71	10.14	8.7	8.72	9.3	8.98	9.12	9.64	10.18	8.86	9.11	9.44	9.25	8.23	9.51	11.12	10.27	10.44	10.12	7.41	9.19	8.29	9.66	9.36	8.87	7.94	8.56	8.4	8.41	8.7	11.01
CDKN2A	NM_000077.3	NM_000077.3:975	Endogenous	0.79	1.52	1.13	0	3.48	0	3.12	0.46	5.36	0	3.16	3.68	4.43	0.39	3.62	5.75	3.04	3.8	4.16	2.8	2.89	3.97	0.06	5.46	5.61	4.9	2.58	0.21	0.91	3.75	2.73	1.74	4.74	5.35
CDS1	NM_001263.3	NM_001263.3:3052	Endogenous	7.24	8.95	9.64	8.96	8.81	8.92	9.73	9.69	9.4	9.01	9.05	9.42	8.4	9.66	9.09	9.34	8.69	9.56	8.41	9.68	9.76	9.71	9.68	9.45	9.36	9.99	8.54	10.66	9.28	9.07	9.38	9.58	9.16	10.02
CEACAM1	NM_001712.3	NM_001712.3:2455	Endogenous	8.02	10.7	8.25	8.66	9.03	7.62	8.7	10.04	7.86	8.65	10.65	9.96	7.89	11.18	9.76	10.69	8.63	10.04	8.47	10.02	11.14	9.78	10.1	9.5	8.8	10.26	10.1	10.87	10.38	9.77	9.87	10.13	10.09	11.25
CEACAM5	NM_004363.2	NM_004363.2:1961	Endogenous	13.48	16.69	14.85	13.49	15.89	13.44	16.32	15.62	16.21	15.47	16.4	16.34	16.47	17.51	15.64	16.58	15.29	15.09	14.66	16.38	16.75	16.6	16.22	15.49	13.98	15.64	16.33	17.4	16.88	15.82	16.72	17.05	16.41	17
CEACAM6	NM_002483.4	NM_002483.4:1217	Endogenous	11.83	16.08	11.18	12.19	15.17	9.54	14.86	14.17	14.94	13.04	15.68	15.2	15.36	16.71	14.85	14.19	13.67	12.25	14.33	15.07	15.55	12.97	13.99	13.55	13.97	14.81	15.74	15.17	15.5	13.86	14.79	15.16	13.82	15.85
CEP170	NM_001042404.1	NM_001042404.1:1800	Endogenous	10.17	9.74	8.52	9.24	10.02	9.42	8.23	8.05	10.33	9.32	9.57	8.92	9.39	8.96	8.83	9.12	9.05	8.66	9.8	8.2	8.6	7.78	8.22	10.04	9.68	9.67	9.57	8.57	9.36	8.66	8.98	9.29	9.52	8.43
CEP295	NM_033395.1	NM_033395.1:3775	Endogenous	8.27	8.66	8.41	8.72	7.76	8.74	8.88	9.68	8.59	8.96	8.25	8.48	8.75	8.17	8.09	8.35	8.32	8.06	8.35	8.48	8.1	7.94	8.23	9.04	8.96	7.75	8.4	7.37	8.6	8.57	8.55	8.45	8.61	8.14
CFP	NM_002621.2	NM_002621.2:380	Endogenous	4.74	4.02	3.4	5.3	6.69	3.57	4.1	3.81	6.74	4.28	5.41	4.29	3.3	1.92	3.15	1.59	3.54	4.91	3.2	5.21	5.61	3.23	4	5.59	4.64	5.73	3.4	3.3	2.92	3.51	4.12	4.49	4.2	4.41
CGN	NM_020770.2	NM_020770.2:1112	Endogenous	6.33	9.09	8.72	7.88	8.81	7.15	8.69	8.25	9.72	8.47	8.68	8.96	8.73	9.63	8.34	8.82	9	7.46	8.24	8.86	9.39	8.4	8.81	7.6	7.97	9.09	9.16	9.12	8.73	8.57	9.06	9.3	9.02	10.2
CHAD	NM_001267.2	NM_001267.2:810	Endogenous	2.93	4.19	0	3.28	4.66	0.62	0.77	2.87	0	1.91	2.49	1.97	3.45	3.97	3.62	0.5	2.51	2.55	0.31	3.49	4.11	3.87	2.2	2.39	2.85	5.69	1.37	3.3	3.3	3.75	3.88	4.7	3.64	4.23
CHD4	NM_001273.2	NM_001273.2:2680	Endogenous	10.47	10.53	11.2	10.77	10.63	10.67	10.76	10.06	10.59	10.78	10.55	10.46	10.82	10.66	10.54	10.64	10.47	10.69	11.49	10.72	11.07	10.37	10.64	10.19	10.1	10.45	10.48	10.4	10.2	11.03	10.74	10.42	10.44	10.75
CHI3L1	NM_001276.2	NM_001276.2:475	Endogenous	10.5	9.27	7.2	9.97	8.18	8.55	7.23	6.97	6.73	8.79	8.63	8.63	8.53	9.22	5.13	9.8	4.74	9.32	9.1	9.52	10.01	7.18	6.82	8.78	8.83	7.07	9.22	5.59	10.41	8.18	9.02	9.24	8.79	7.62
CHP1	XM_005254140.1	XM_005254140.1:174	Endogenous	6.61	7.23	6.61	7.45	7.6	7.12	7.33	6.96	6.86	6.2	7.03	7.29	6.72	7.91	7.28	7.71	6.74	7.88	7.84	7.84	7.48	7.69	6.37	6.75	6.1	7.63	7.22	6.82	6.43	6.76	6.92	7.08	6.38	7.57
CHP2	NM_022097.3	NM_022097.3:1078	Endogenous	3.23	7.44	6.18	7.23	7.85	2.05	7.01	6.96	5.39	1.13	5.37	7.08	0.34	4.29	6.53	8.09	5.84	6.73	6.62	4.78	4.47	6.36	5.77	5.65	7.97	9.68	6.9	7.31	7.16	5.53	7.05	7.39	6.7	7.78
CHRDL1	NM_001143981.1	NM_001143981.1:1120	Endogenous	7.81	4.4	6.57	6.5	8.55	7.33	4.79	4.02	8.58	4.1	6.19	8.67	8.41	3.55	5.74	6.31	6.24	5.3	4.66	4.78	4.3	3.23	0.06	7.11	6.18	8.82	8.39	3.3	3.12	1.96	3.96	4.49	3.91	5.71
CHRNA7	NR_046324.1	NR_046324.1:194	Endogenous	5.15	4.98	1.13	6.51	5.71	8.9	4.93	4.15	9.46	5.82	5.45	4.94	2.94	3.84	4.64	2.86	3.18	6.66	6.93	5.41	3.11	6.26	0.06	7.46	6.18	5.81	5.32	7.57	4.25	6.98	5.85	4.26	4.26	4.98
CIB1	NM_001277764.1	NM_001277764.1:530	Endogenous	10.39	11.04	9.96	11.69	11.52	11.17	10.88	11.4	11.37	11.35	11.11	10.98	10.73	11.88	11.25	11.72	10.56	11.55	11.49	11.51	11.92	12.16	10.63	11.81	11.03	11.65	11.64	11.13	11.23	11.06	11.3	11.45	10.78	12.27
CKMT1A	NM_001015001.1	NM_001015001.1:286	Endogenous	4.83	8.64	7.67	9.01	8.23	8.75	8.63	7.16	6.63	6.5	8.07	7.54	6.95	8.86	8.59	8.76	7.61	8.99	8.94	9.12	8.31	9.45	8.47	8.41	7.31	8.38	8.22	8.25	8.43	8.56	8.98	9.1	7.83	9.38
CLDN1	NM_021101.3	NM_021101.3:410	Endogenous	9.58	9.72	8.39	7.12	8.75	4.99	8.1	9.43	9.58	7.24	10.24	8.35	10.25	10.62	9.86	8.41	10.12	8.87	9.84	9.4	10.2	8.62	9.38	8.86	9.73	9.4	10.25	9.23	10.37	9.12	9.58	9.83	10.45	8.96
CLDN3	NM_001306.3	NM_001306.3:606	Endogenous	8.92	11.53	10.49	11.16	10.96	11.44	11.28	11.81	10.32	11.27	11.77	12.29	11.71	12.17	11.64	11.9	11.37	11.73	11.73	11.33	11.51	12.14	11.81	9.99	10.97	10.74	12.02	11.77	12.37	11.5	11.44	11.6	11.03	11.64
CLDN4	NM_001305.3	NM_001305.3:1242	Endogenous	9.78	12.96	11.07	11.95	12.74	11.69	12.15	12.94	11.54	12.07	13.17	13.11	12.97	13.26	12.57	12.75	12.46	12.64	13.07	12.33	12.38	12.63	12.58	11.9	11.88	12.55	13.12	13.74	13.61	12.62	12.71	12.94	13.36	13.26
CLDN7	NM_001307.3	NM_001307.3:175	Endogenous	8.85	12.01	11.69	12.14	11.93	11.62	11.15	12.21	11.24	11.79	11.73	11.74	11.06	11.61	11.77	11.34	11.32	12.53	11.3	12.33	12.15	12.97	11.89	11.75	11.77	11.71	11.86	11.87	11.62	11.74	12.25	12.46	11.87	13.13
CLEC2B	NM_005127.2	NM_005127.2:980	Endogenous	10.57	9.28	8.44	9.9	10.95	10.06	8.22	8.55	10.93	10.13	10.33	9.25	9.62	9.04	8.76	9.94	9.04	9.02	9.62	8.63	8.98	8.02	7.81	10.6	10.45	9.98	9.91	10.82	9.76	8.21	8.81	8.99	8.38	9.22
CLEC3B	NM_003278.2	NM_003278.2:607	Endogenous	7.05	2.74	3.92	3.96	6.1	3.86	4.82	2.72	4.96	3.96	4.16	5.7	4.36	4.19	4.7	2.86	5.42	2.81	4.35	4.53	5.05	1.64	2.95	3.24	1.01	5.52	3.4	4.42	0.19	3.67	4.19	3.87	3.43	4.41
CLIC4	NM_013943.2	NM_013943.2:1702	Endogenous	13.14	10.91	10.71	9.89	11.54	10.65	10.03	10.1	10.75	10.8	12.01	10.82	11.28	10.96	10.68	11.57	10.8	10.57	11.08	10.12	10.07	9.46	10	11.03	10.81	11.54	11.32	10.75	9.47	10.24	10.64	10.79	10.16	10.57
CLU	NM_203339.2	NM_203339.2:1376	Endogenous	12.85	7.6	8.76	8.15	11.17	8.46	9.49	6.66	12.16	7.19	8.98	10.54	11.17	8.89	8.87	8.36	7.54	8.82	9.6	8.89	10.15	7.28	6.21	9.64	7.58	10.45	10.04	7.38	7.71	10.07	8.3	8.04	7.36	7.94
CMA1	NM_001836.2	NM_001836.2:561	Endogenous	5.81	0.94	1.56	3.48	5.71	2.55	0.77	0.46	3.4	1.57	3.16	4.51	3.93	3.18	2.72	0.68	0	1.27	2.45	3.96	2.64	1.05	2.2	3.24	2.85	6.59	2.83	0.21	2.4	0	1.1	1.14	2.72	3.61
CNN1	NM_001299.4	NM_001299.4:496	Endogenous	11.84	5.94	5.87	4.6	7.84	7.36	4.79	4.32	4.03	4.16	7.41	8.09	8.62	6.22	6.91	5.72	5.5	5.73	6.27	4.89	4.47	2.87	3.8	7.29	5.1	8.76	9.2	3.96	4.25	4.34	4.9	5.76	4.38	5.35
COL18A1	NM_030582.3	NM_030582.3:4490	Endogenous	11.04	9.53	8.87	8.23	10.62	8.82	8.31	6.88	8.99	8.41	10.54	10.03	9.95	10.03	9.67	9.51	9.99	9.53	10.49	9	8.62	8.61	8.98	9.12	7.9	10.09	9.93	7.62	7.61	8.74	8.65	8.55	8.59	9.03
COL1A1	NM_000088.3	NM_000088.3:4272	Endogenous	16.53	14.43	14.18	11.65	15.47	14.03	12.55	10.33	13.33	13.36	15.88	13.88	14.86	15.4	15.38	14.77	15.09	14.78	15.48	11.78	12.56	11.62	11.57	13.09	13.14	13.85	14.22	10.64	11.2	12.56	13.29	13.55	11.84	11.64
COL1A2	NM_000089.3	NM_000089.3:2635	Endogenous	16.09	13.93	13.51	11.27	15.01	13.6	12.17	10.32	12.97	12.75	14.94	13.21	13.85	14.4	14.5	13.92	14.48	14.07	14.71	11.39	11.93	11.43	11.5	12.86	12.77	14.16	14.11	11.15	11.32	11.82	12.73	13.03	11.49	11.38
COL3A1	NM_000090.3	NM_000090.3:180	Endogenous	17.57	15.23	14.8	12.73	16.25	14.87	13.49	12.17	14.4	14.18	16.54	14.82	15.02	15.83	15.59	15.38	15.83	15.56	15.74	12.93	13.2	12.56	12.77	14.71	14.82	15.11	15.29	12.64	12.49	13.51	14.14	14.35	12.97	13.09
COL4A1	NM_001845.4	NM_001845.4:780	Endogenous	12.56	12.28	11.38	10.2	11.32	11.23	10.9	10.4	11.16	11.16	13.24	12.33	12.45	13.09	12.1	11.7	12.75	12.52	12.18	11.96	11.68	11.41	12.02	11.25	11.13	12.07	12.36	11.14	10.92	11.81	11.73	11.78	11.84	11.97
COL4A2	NM_001846.2	NM_001846.2:1150	Endogenous	11.67	10.83	9.91	8.82	10.35	9.91	9.63	8.76	10.27	9.64	11.75	11.19	11.35	11.74	10.85	10.46	11.48	10.82	11	10.69	10.33	9.91	10.04	9.83	9.76	10.68	10.99	9.41	9.35	10.32	10.38	10.38	10.37	10.6
COL4A6	NM_001847.2	NM_001847.2:1070	Endogenous	0.79	3.74	0	0	0.12	0	0	0	0	0	0.16	0.16	0.1	0.39	1.03	0.5	3.43	0.2	0.31	2.55	2.32	3.87	3.69	0.06	0.06	1.93	0.18	2.37	0.19	0	0	0.17	2.72	0.37
COL5A1	NM_000093.3	NM_000093.3:6345	Endogenous	13.71	12.1	11.48	9.28	12.95	11.78	10.42	8.8	11.21	11.38	13.35	11.32	11.84	12.46	12.48	12.37	12.41	12.1	12.97	10.11	10.64	10.68	10.58	11.37	11.03	12.31	12.48	10.04	10.16	10.66	11.23	11.43	10.35	10.08
COL5A2	NM_000393.3	NM_000393.3:4075	Endogenous	12.83	11.63	10.78	9.27	12.34	11.16	10.1	9.5	10.49	10.53	12.92	11.09	12.01	12.44	12.05	12.31	12.06	11.98	12.94	10.03	10.25	10.03	9.8	11.73	11.36	12	11.86	9.5	9.58	10.56	10.84	10.97	10.11	10.1
COL6A1	NM_001848.2	NM_001848.2:3665	Endogenous	13.19	10.99	10.51	9.45	11.88	11.05	9.63	8.07	10.31	10.82	12.09	10.72	10.77	11.23	10.77	10.79	10.78	11.48	11.72	9.31	9.64	9.6	9.88	10.5	9.82	11.03	11.45	8.86	7.42	9.83	9.76	9.7	9.12	8.86
COL6A2	NM_001849.2	NM_001849.2:1925	Endogenous	13.47	11.36	10.84	9.77	12.58	11.31	9.86	8.77	10.82	10.92	12.58	11.39	11.44	11.96	10.9	11.43	11.23	11.88	12.26	9.53	9.75	9.76	10.38	11.35	10.37	11.9	11.96	9.34	8.43	10.25	10.4	10.41	9.67	9.85
COL6A3	NM_004369.3	NM_004369.3:2782	Endogenous	14.05	12.58	11.6	10.63	13.96	12.42	10.48	9.61	11.48	12.09	13.45	12.37	12.8	13.02	13.03	12.66	12.87	12.85	13.66	11.26	11.19	10.61	10.82	12.59	12.37	12.66	13.08	10.32	9.94	11.17	12.03	12.32	11.07	10.85
COL7A1	NM_000094.2	NM_000094.2:390	Endogenous	7.68	9.5	5.8	7.24	9.19	9.31	6.88	6.74	8.71	9.9	9.7	9.49	7.63	11.06	8.6	6.88	9.09	10.91	9.75	8.24	8.32	6.86	6.29	9.29	8.55	7	9.23	6.43	4.98	7.99	8.86	9.21	8.65	8.47
COMP	NM_000095.2	NM_000095.2:2164	Endogenous	6.71	3.26	6.22	3.05	6.85	4.3	3.52	0	3.95	3.33	7.12	5.87	6.13	5.88	5.64	7.61	4.91	4.53	5.94	3.49	0.29	2.87	0.06	3.97	2.03	5.56	6.14	0.21	3.3	2.73	2.27	2.75	0	1.67
CREBBP	NM_001079846.1	NM_001079846.1:4818	Endogenous	9.96	9.39	9.63	9.94	9.62	9.58	9.54	8.14	9.88	9.57	9.81	9.67	9.78	10.08	9.38	9.74	10.18	9.11	9.96	9.53	9.54	9.21	10.19	8.58	9	9.96	9.8	10.47	10.4	9.83	9.83	9.89	10.1	10.1
CRIP2	NM_001270837.1	NM_001270837.1:1042	Endogenous	9.17	7.42	7.4	6.23	8.63	7.12	6.77	6.1	7.93	6.65	8.89	9.26	9.06	8.31	8.44	7.68	8.8	8.11	7.88	7.81	7.74	6.81	7.36	7.35	6.82	8.01	8.17	6.85	6.35	7.08	7.62	7.44	7.11	7.72
CRISPLD2	NM_031476.3	NM_031476.3:2575	Endogenous	11.48	8.56	8.71	7.45	10.39	8.38	7.21	6.14	8.8	8.14	9.89	8.94	8.81	9.84	9.17	9.11	8.69	8.2	8.76	8.21	7.17	6.7	7.61	8.36	7.7	9.44	8.21	8.42	7.32	7.43	8.68	8.78	7.71	8.41
CSF2RB	NM_000395.2	NM_000395.2:492	Endogenous	6.39	5.89	4.69	6.22	7.24	6.66	5.11	4.89	7.01	6.6	6.45	5.6	6.23	4.29	4.99	5.96	3.91	6.18	5.5	6.16	6.05	5.43	4.26	6.27	5.84	5.56	5.78	3.73	3.3	4.39	3.96	4.87	5.3	4.98
CSPG4	NM_001897.4	NM_001897.4:7642	Endogenous	9.45	7.83	6.68	5.55	7.48	6.82	6.53	4.7	5.8	6.34	8.6	8.42	8.34	7.77	7.92	6.61	8.17	8.14	7.08	7.3	6.77	7.11	7.2	6.82	5.94	7.4	8.45	6.58	5.34	7.37	6.84	6.96	7.02	7.44
CST7	NM_003650.3	NM_003650.3:525	Endogenous	6.56	5.22	5.51	7.28	7.59	5.72	4.93	4.89	7.01	6.16	5.75	5.9	7.37	3.7	4.17	6.65	4.33	4.38	4.98	6.57	6.07	4.93	3.57	5.9	5.91	6.59	4.12	4.34	2.4	5.17	5.5	5.87	4.91	5.71
CTNNB1	NM_001098210.1	NM_001098210.1:1815	Endogenous	13.53	13.79	13.19	12.89	13.29	12.8	13.54	13.36	13.18	13.03	14.13	13.62	14.36	13.83	13.68	13.61	13.4	13.29	13.36	13.62	13.99	14.03	13.4	13.51	13.75	13.23	13.14	13.4	14.11	14.05	14.21	14.2	13.97	13.57
CTNND1	NM_001331.2	NM_001331.2:146	Endogenous	11.02	11.17	11.18	10.59	11.26	10.73	11.61	11.41	11.36	11.37	11.55	11.48	11.96	11.15	11.21	11.45	11.54	11.14	11.46	11.26	11.26	11.16	10.98	11.1	10.72	11.42	10.99	11.67	11.73	11.18	11.45	11.62	11.53	11.05
CTSG	NM_001911.2	NM_001911.2:160	Endogenous	6.36	0	1.13	3.05	6.71	1.26	2.56	3.01	4.41	0	2.17	4.51	4.63	3.37	0.19	2.15	0	1.27	4.59	2.55	2.32	0.07	0.06	4.15	0.06	6.31	3.91	0.21	0.19	1.34	1.1	1.14	0.61	2.53
CTSH	NM_148979.2	NM_148979.2:800	Endogenous	10.36	10.81	10.8	10.95	12.07	10.77	10.93	10.16	11.74	11.32	11.19	10.95	11.89	12.06	10.14	11.41	10.65	11.6	11.22	12.12	13.81	11.26	10.29	11.13	11.61	11.92	11.76	10.05	12.61	10.98	11.13	11.3	11.97	10.54
CTSK	NM_000396.2	NM_000396.2:415	Endogenous	12.05	12.12	11.36	10.5	13.1	11.61	10.03	9.76	11.31	10.97	12.54	11.77	11.48	11.98	11.15	12.05	11.65	11.35	12.5	10.56	10.68	10.4	9.89	11.98	12.49	12.68	11.72	10.13	8.51	10.75	10.91	11.03	10.16	10.23
CTSL	NM_001912.4	NM_001912.4:1072	Endogenous	10.59	9.89	9.89	10.91	10.9	11.25	9.74	9.22	9.39	11.21	10.78	10.22	9.56	10.25	8.84	11.22	9.05	9.74	11.07	9.05	9.87	10.09	8.92	10.93	11.07	10.96	11.2	9.71	11.52	9.53	8.85	8.88	8.89	8.56
CUL1	NM_003592.2	NM_003592.2:1487	Endogenous	10.35	10.11	9.96	9.6	9.81	10.09	10	10.67	10.03	10.25	10	10.15	10.34	10.57	10.32	9.94	10.51	10.07	10.26	10.02	10.77	9.93	10.41	9.96	10.76	10.45	10.14	10.34	10.54	10.79	10.23	10.11	10.61	10.39
CX3CL1	NM_002996.3	NM_002996.3:140	Endogenous	7.95	7.18	8.04	8.33	8.03	8.39	7.65	5.38	6.66	8.41	8.49	8.44	8.93	8.65	7.12	9.69	7.75	8.93	7.77	8.1	9.07	6.09	6.6	6.85	7.81	8.73	7.17	9.2	7.39	8.4	7.76	7.3	7.46	7.58
CXADR	NM_001338.3	NM_001338.3:1937	Endogenous	9.91	10.79	11.12	10.35	10.12	9.84	10.74	9.65	9.46	10.26	11.25	10.48	11.45	10.68	9.75	10.56	10.08	10.4	10.96	10.35	10.5	10.44	9.95	9.28	9.76	9.36	11.38	10.4	11.81	9.75	9.99	10.15	10.26	10.71
CXCL10	NM_001565.1	NM_001565.1:40	Endogenous	5.4	8.7	8.66	12.13	8.66	12.2	8.42	8.73	7.48	11.8	8.82	7.06	9.85	6.6	6.83	11.5	7.3	5.7	9.53	8.57	9.62	7.46	5.65	8.97	11.47	9.61	6.99	7.05	5.6	7.6	7.58	7.8	7.01	7.38
CXCL11	NM_005409.3	NM_005409.3:590	Endogenous	3.68	7.07	8.83	10.54	6.46	11.91	7.98	9.31	6.79	11.13	9.51	7.92	9.4	6.73	6.58	11.97	5.68	8.47	9.62	7	10.54	7.77	3.69	7.52	11.04	8.26	5.75	7.83	5.42	6.33	6.37	6.55	4.99	6.95
CXCL12	NM_199168.3	NM_199168.3:69	Endogenous	7.73	4.58	4.93	4.6	5.74	4.42	2.17	1.52	6.23	2.94	5.92	5.35	5.63	4.47	3.98	5.21	4.38	2.55	3.38	4.46	4.62	3.06	1.33	3.87	3.04	5.42	4.66	3.96	3.12	3.51	3.47	3.63	4.6	3.76
CXCL13	NM_006419.2	NM_006419.2:210	Endogenous	5.34	5.69	6.39	9.91	9.28	8.77	6.6	6.98	11.48	10.03	5.12	6.67	9	2.35	2.11	8.73	5.3	1.83	7.63	6.2	8.56	4.24	2.49	10.01	9.8	8.54	3.23	6.65	0.19	6.29	5.44	5.5	5.5	5.67
CXCL17	NM_198477.1	NM_198477.1:440	Endogenous	0.79	1.52	2.91	6.16	2.77	5.69	0	0	0	0	0.16	0.16	0.1	0.39	0.19	0.5	0	1.27	5.37	3.49	1.35	1.05	4.88	3.52	0.06	1.23	1.9	3.85	0.19	4.96	2.27	2.48	6.03	3.61
CXCL8	NM_000584.2	NM_000584.2:25	Endogenous	10.96	13.37	10.91	11.98	14.17	15.72	11.47	12.23	8.2	15.98	14.07	12.37	10.83	14.3	9.45	10.95	9.06	16.05	12.79	12.36	12.13	11.66	14.46	15.53	13.04	12.39	13.33	10.36	13.05	12.54	12.12	12.12	12.5	11.57
CXCR2	NM_001168298.1	NM_001168298.1:840	Endogenous	4.31	3.52	3.77	5.57	6.82	6.13	6.34	5.06	4.92	5	6.98	4.2	2.73	4.85	3.15	2.15	1.23	5.49	2.74	5.51	5.5	3.39	5.16	4.59	5.61	4.41	5.51	3.46	2.69	4.19	3.69	4.26	3.91	3.76
CXCR3	NM_001504.1	NM_001504.1:80	Endogenous	5.98	5.52	5.76	7.47	6.33	6.26	4.63	6.44	6.41	5.95	5.16	6.21	6.37	6.56	4.64	7.19	6.18	2.24	4.51	5.87	6.27	5.53	4.48	4.77	6.89	6.17	5.71	4.99	5.85	5.19	4.9	4.76	5.27	5.3
CXCR4	NM_003467.2	NM_003467.2:1335	Endogenous	11.3	10.49	9.69	10.68	12.85	10.08	10.03	9.08	12.51	10.05	11.05	10.25	11.01	9.18	9.15	11.4	8.71	9.86	10.58	10.15	9.51	9.71	9.96	12.91	10.73	11.69	11.36	10.42	11.46	8.59	8.5	8.56	9.17	9.36
CYB561	NM_001915.3	NM_001915.3:1065	Endogenous	8.74	9.41	9.71	9.52	9.67	9.98	9.25	9.68	9.05	9.63	9.51	9.99	9.43	9.48	9.72	9.64	9.51	9.62	9.41	9.83	9.78	9.66	10.19	9.43	9.39	9.79	9.8	10.45	9.47	9.08	9.48	9.67	9.02	9.96
CYBB	NM_000397.3	NM_000397.3:2686	Endogenous	9.18	9.88	8.54	10.38	10.67	10.46	8.83	8.75	10.66	10.39	9.8	9.36	10.33	8.19	8.46	10.81	8.89	8.18	9.42	8.64	9.15	8.84	7.82	9.77	10.69	10.02	9.19	8.29	8.67	8.44	8.36	8.39	8.04	7.94
CYP1B1	NM_000104.3	NM_000104.3:1715	Endogenous	7.18	4.33	7.43	6.31	6.79	5.85	4.36	2.12	9.99	5.78	8.99	7.83	7.48	7.3	3.15	8.43	3.31	3.68	6.71	4.06	3.62	1.05	2.2	6.44	5.89	6.64	5.68	4.64	7.14	5.67	4.26	3.49	0.61	3.27
DAG1	NM_001165928.2	NM_001165928.2:965	Endogenous	8.04	8.19	8.27	7.76	8.09	7.6	7.81	6.3	8	7.88	8.24	7.91	8.39	7.98	8.32	8.21	7.92	8.26	8.24	8.55	8.38	8.46	7.65	7.5	6.43	7.39	7.68	8.41	7.08	7.41	7.25	7.5	7.73	8.15
DCC	NM_005215.1	NM_005215.1:3100	Endogenous	0.79	1.52	1.56	1.29	0.12	0	0	2.12	1.64	1.13	0.16	0.16	0.34	0.39	0.19	0.5	0	0.2	0.31	1.4	0.41	0.07	0.56	0.06	0.06	0.54	0.54	0.21	0.19	0	0.33	0.17	0	1.67
DCN	NM_001920.3	NM_001920.3:420	Endogenous	14.41	11.4	11.34	9.85	13.01	11.39	10.26	8.65	12.73	10.33	12.42	11.8	11.6	11.71	10.84	12.32	11.77	11.58	11.65	9.34	9.91	9.34	8.3	11.14	12.2	12.5	11.55	9.92	9.52	9.91	10.31	10.51	9.79	9.5
DDR2	NM_006182.2	NM_006182.2:1706	Endogenous	11.65	8.92	8.1	7.56	9.91	9.26	7.59	6.89	9.35	8.38	9.84	9.54	9.61	9.19	8.31	9.11	9.19	8.79	9.19	7.57	7.26	6.65	6.02	8.91	8.68	10.16	9.88	7.47	6.72	7.17	7.7	8.03	7.3	8.02
DENND5A	NM_015213.2	NM_015213.2:4604	Endogenous	8.86	7.47	7.75	6.27	7.91	7.43	6.8	7.06	7.76	7.43	8.12	7.64	7.96	7.27	7.78	7.86	7.6	7.54	7.51	6.65	6.77	6.43	7.26	7.96	7.56	8.11	8	7.28	7.64	6.83	6.9	7.31	7.61	6.81
DENR	NM_003677.3	NM_003677.3:2091	Endogenous	10.57	10.45	10.89	11.11	10.11	10.52	10.49	10.74	10.6	10.61	10.68	10.65	10.91	10.39	10.56	10.67	10.75	10.77	10.9	11.01	10.85	10.5	11.01	10.91	10.65	10.7	10.47	10.73	10.65	10.39	10.66	10.79	10.49	10.87
DESI1	NM_015704.2	NM_015704.2:2880	Endogenous	8.79	9.45	9.42	8.92	8.36	9.15	9.06	9.28	8.52	9.65	8.6	8.73	9.25	9.67	9.4	8.92	8.53	9.18	8.89	9.07	9.26	9.19	8.48	8.37	8.91	8.91	8.79	8.67	9.23	8.87	8.8	8.96	8.69	8.69
DICER1	NM_177438.2	NM_177438.2:5060	Endogenous	10.34	9.89	9.74	9.64	10.03	10.06	9.96	9.85	10.17	10.08	9.31	9.85	9.47	9.08	10.31	9.88	9.88	9.61	9.73	10.46	10.44	9.35	9.99	9.94	9.78	9.78	9.61	9.8	9.96	10.32	9.96	9.75	9.94	10.13
DLC1	NM_006094.3	NM_006094.3:5650	Endogenous	9.71	6.86	6.6	5.41	8.21	6.68	5.87	5.84	7.51	6.2	7.16	7.14	6.87	6.56	6.96	6.71	7.28	6.43	7.38	6.25	5.68	6.39	6.35	7.21	6.53	7.73	7.08	6.86	5.93	6.48	6.8	6.9	6.35	7.11
DLG1	NM_001098424.1	NM_001098424.1:1460	Endogenous	9.81	9.96	9.85	9.57	9.39	9.23	9.85	9.62	9.7	9.5	9.66	9.17	9.63	9.65	9.56	9.59	9.5	9.46	9.61	9.8	9.54	9.9	9.8	9.75	9.98	9.37	10.41	9.1	9.34	9.42	9.83	9.85	9.26	10.08
DLL4	NM_019074.2	NM_019074.2:893	Endogenous	6.39	8.2	6.63	5.59	6.81	7.13	7.39	7.2	7.7	7.21	8.06	7.59	8.27	8.04	7.32	7.28	7.62	7.64	7.07	7.2	7.78	7.92	7.32	6.98	5.96	6.64	7.73	6.52	6.87	7.22	6.98	6.74	7.04	6.85
DPT	NM_001937.3	NM_001937.3:1510	Endogenous	12.32	5.82	8.36	5.04	8.65	7.87	5.78	3.37	6.35	4.73	7.8	8.08	8.44	6.03	8.54	8.28	6.85	7.32	6.99	3.35	5.34	2.65	3.91	6.23	8.2	7.72	6.99	2.91	2.05	1.96	4.81	4.87	4.49	4.12
DPYSL3	NM_001387.2	NM_001387.2:4790	Endogenous	12.87	9.56	9.6	7.78	11.48	9.85	9.14	7.56	10.71	9.47	11.3	10.98	11.42	10.4	9.59	10.92	9.63	9.48	10.37	9.09	8.82	7.88	8.57	10.54	9.91	11.04	11.34	10.37	8.66	8.4	8.8	9.01	8	9.39
DSC2	NM_024422.3	NM_024422.3:2200	Endogenous	8.83	11.32	10.51	10.95	11.3	10.55	10.47	10.58	10.96	10.97	10.87	10.2	10.52	9.3	10.81	11.08	10.12	11.15	10.67	10.77	10.8	10.04	10.59	10.6	10.51	11.55	11.61	11.02	10.78	10.83	11.21	11.44	11.04	12.45
DST	NM_001723.4	NM_001723.4:1870	Endogenous	9.59	8.94	7.03	6.91	8.46	6.99	8.27	7.74	9.41	6.79	8.76	7.89	9.59	9.32	8.19	7.64	7.97	7.61	7.81	8.49	9.31	6.28	7.86	8.58	8.34	8.84	8.21	8.14	9.1	7.4	8.51	8.92	7.04	8.43
ECM1	NM_004425.3	NM_004425.3:1345	Endogenous	8.14	8.38	7.05	6.11	9.86	7.87	7.73	6.42	7.81	7.62	9.58	7.22	7.72	8.99	8.19	8.25	7.94	8.36	9.33	8.62	7.82	7.71	7.34	7.39	6.84	8.68	9.36	8.49	6.94	7.4	7.47	7.55	6.7	8.96
ECM2	NM_001393.2	NM_001393.2:1700	Endogenous	8.99	5.26	6.32	3.74	6.6	5.03	5.28	4.27	7.57	4.16	7.64	7.19	6.58	6.56	5.39	7.04	6.07	5.07	5.91	4.46	3.88	3.87	3.44	5.23	5.96	6.08	6.14	4.64	4.87	4.72	4.62	4.93	4.06	4.58
ECSCR	NM_001077693.3	NM_001077693.3:168	Endogenous	8.57	6.41	6.44	5.7	7.24	6.54	6.12	5.64	6.43	5.84	7.24	7.3	7.26	6.48	5.86	6	7.06	7.04	6.34	6.7	6.07	5.74	5.87	6.33	6.2	7.81	6.86	5.55	3.85	6.06	5.83	6.08	5.92	6.98
EDN1	NM_001955.2	NM_001955.2:770	Endogenous	8.17	9.63	7.93	7.47	10	8.22	8.69	9.74	7.71	8.29	10.2	9.34	9.48	7.04	8.17	9.24	9.15	9.13	11.56	8.37	6.77	8.53	7.13	9.78	9.14	10.73	10.19	9.99	11.49	8.04	8.46	8.77	11.72	8.52
EGF	NM_001963.4	NM_001963.4:1022	Endogenous	2.56	7.16	2.39	2.6	0.12	6.09	3.52	7.49	0	0	0.16	6.05	6.1	0.39	0.19	6.34	0	6.42	3.82	3.74	0.29	0.07	0.06	1.65	0.06	0.54	0.18	4.42	5.99	5.08	0	2.16	2.89	0.37
EGFL7	NM_016215.3	NM_016215.3:1252	Endogenous	7.26	5.79	5.49	4.94	5.41	5.54	4.82	4.82	5.5	5.04	6.31	6.41	6.21	5.48	5.91	5.26	6.46	6.11	5.24	5.93	5.54	4.65	4.41	4.97	4.86	5.84	6.28	3.3	3.85	4.8	4.77	4.98	4.7	5.15
EGFR	NM_201282.1	NM_201282.1:360	Endogenous	9.26	9.96	8.93	8.21	9.97	9.32	8.49	8.93	8.83	8.92	9.13	9.67	9.75	8.53	8.98	9.27	9.36	9.14	9.62	8.6	9.06	9.27	8.76	8.21	8.91	9.68	9.17	9.26	9.6	9.19	9.32	9.33	9.1	9.63
EGLN2	NM_053046.3	NM_053046.3:1538	Endogenous	9.88	10.28	9.04	9.89	9.97	9.49	9.75	9.48	9.82	9.72	9.98	9.7	9.71	10.4	9.66	9.63	9.79	9.58	9.7	9.7	10.1	9.97	9.79	9.92	9.76	10.11	9.46	9.57	9.45	9.89	9.88	9.9	10.11	9.83
EGLN3	NM_022073.3	NM_022073.3:800	Endogenous	8.49	9.18	10.24	10.06	9.15	10.27	9.48	8.81	10.31	9.85	11.08	9.48	7.94	8.92	8.54	11.21	8.08	12.08	11.09	9.69	11.58	11.21	10.08	11.15	8.94	9.85	8.94	11.31	9.63	8.63	8.56	8.75	9.46	9.74
EIF2AK3	NM_004836.5	NM_004836.5:938	Endogenous	9.52	9.1	8.85	8.86	9.24	8.59	8.18	8.39	9.38	8.93	8.88	8.33	8.89	9.12	8.92	8.95	8.18	8.39	8.13	8.82	8.88	8.64	8.63	9.02	8.79	8.68	8.82	9.69	9.25	8.45	8.97	9.14	8.71	9.16
EIF4E2	NM_004846.3	NM_004846.3:670	Endogenous	9.56	9.99	9.94	9.97	9.96	9.99	9.67	9.75	9.62	10.05	10.44	9.98	9.64	10.09	10.14	10.31	10.23	10.35	10.34	10.31	9.98	10.29	10.41	9.98	9.93	10.39	9.96	10.47	9.71	9.9	10.15	10.2	9.82	10.37
EIF4EBP1	NM_004095.3	NM_004095.3:363	Endogenous	9.14	9.92	9.73	9.54	8.81	9.54	8.4	9.63	8.24	9.6	9.33	9.19	9.07	9.44	10.39	9.16	8.92	10.26	9.56	10.45	9.93	9.52	9.06	9.24	9.1	9.07	8.46	9.6	8.77	9.36	10.11	10.35	9.48	9.31
ELF3	NM_001114309.1	NM_001114309.1:460	Endogenous	11.43	15.11	13.28	13.27	14.23	12.28	14.57	13.41	13.49	13.83	14.76	14.22	13.51	13.82	13.32	14.34	12.98	14.01	14.88	13.82	13.5	13.89	13.89	13.57	13.44	13.52	14.22	15.36	14.58	13.44	13.54	13.78	14.61	14.42
ELK3	NM_005230.2	NM_005230.2:905	Endogenous	8.82	6.94	7.19	6.35	7.96	6.89	7.01	6.01	8.24	6.84	7.65	7.59	7.91	7.01	6.82	7.26	7.52	7.44	8.38	6.92	6.95	6.34	6.35	6.95	6.59	7.92	7.56	6.7	5.7	6.1	6.24	6.13	6.53	7.41
EMCN	NM_016242.3	NM_016242.3:160	Endogenous	9.78	7.34	6.97	5.38	7.59	6.92	6.58	6.41	7.01	6.32	8.08	7.99	8.04	6.52	6.68	6.18	8.28	6.7	6.25	6.42	6.24	6.78	6.47	7.42	7.59	8.38	7.59	6.79	5.38	7.37	7.16	7.21	6.8	7.79
EMILIN1	XM_006711928.1	XM_006711928.1:724	Endogenous	10.95	9.12	8.07	7.29	9.73	8.63	6.99	6.59	8.48	8.04	10.22	8.95	9.42	9.49	9.52	9.29	9.5	8.77	9.71	7.99	7.81	7.49	6.94	8.7	8.26	9.46	9.45	7.4	6.81	7.35	8.17	8.47	7.56	8
EMILIN3	NM_052846.1	NM_052846.1:3113	Endogenous	0.79	0	0	0	0.12	0	0	0	0	0.49	0.16	0.16	0.1	0.39	0.19	0.5	0	0.2	0.31	0.64	0.29	0.07	0.06	0.08	0.06	0.54	0.18	0.21	0.19	0	0	0.17	1.68	1.67
EMP3	NM_001425.2	NM_001425.2:350	Endogenous	9.87	8.58	8.03	8.73	9.94	8.93	7.88	7.16	9.13	8.76	9.41	8.83	8.74	8.48	8.37	9.59	8.39	8.61	9.19	7.71	8	7.27	7.17	9.1	9.06	9.52	8.84	7.37	8.22	7.63	7.78	8.12	7.8	7.64
ENO1	NM_001428.2	NM_001428.2:1689	Endogenous	11.11	11.55	11.53	12.56	11.43	12.13	11.25	12.26	10.71	12.65	12.1	11.74	11.76	12.12	12.05	12.84	11.98	13.31	11.91	12.2	12.86	11.74	12.13	12.37	11.7	11.83	11.24	11.42	11.93	11.93	11.9	11.95	11.26	11.56
ENO2	NM_001975.2	NM_001975.2:1855	Endogenous	8.7	7.76	8.13	7.85	8.54	7.4	6.62	7.21	7.66	8.67	8.85	7.73	7.62	8.66	7.19	8.57	7.11	9.08	8.9	6.73	7.96	6.64	7.06	9.24	6.82	8.2	8.6	7.52	8.33	7.42	6.95	6.96	5.7	7.91
ENO3	NM_001976.4	NM_001976.4:1368	Endogenous	5.9	5.29	4.96	5.04	5.68	5.87	5.97	5.64	6.16	5.88	4.56	3.55	5.15	3.84	5.04	3.98	4.99	4.12	4.92	5.37	5.65	4.39	5.03	4.77	5.55	2.39	5.94	4.16	5.22	5.51	5.61	4.87	4.7	5.15
ENPEP	NM_001977.3	NM_001977.3:2940	Endogenous	8	6.62	6.18	4.91	6.05	5.72	7	6.53	6.94	6.65	7.56	6.84	5.72	6.93	5.77	7	6.58	6.81	5.33	5.37	5.88	5.16	7.17	6.87	7.27	6.68	6.3	5.59	5.67	6.48	5.91	5.57	6.24	5.88
ENPP2	NM_001040092.2	NM_001040092.2:1980	Endogenous	8.83	7.67	6.54	7.38	9.01	6.82	6.72	6.72	9.05	6.95	7.73	8.28	7.27	6.87	7.38	7.89	6.82	6.51	6.68	7.81	7.85	7.34	5.87	8.19	8.28	8.84	6.66	7.14	5.03	7.28	6.76	6.96	7.2	8.8
EP300	NM_001429.2	NM_001429.2:715	Endogenous	9.48	9.78	9.56	9.78	9.7	9.69	9.67	8.99	10.11	9.45	8.97	9.4	9.37	9.49	9.35	9.65	9.38	9.3	9.7	9.51	9.54	9.06	9.06	8.69	8.56	9.32	9.21	9.03	9.21	8.96	8.94	8.86	8.96	9.15
EPAS1	NM_001430.3	NM_001430.3:4246	Endogenous	10.57	10.01	9.95	8.49	10.06	8.56	9.33	8.26	10	8.13	10.44	9.78	9.13	9.51	9.38	9.78	9.69	9.23	9.63	9.55	9.04	9.3	9.43	9.01	8.94	10.48	9.65	10.26	8.43	9.52	9.73	9.96	10.14	10.4
EPCAM	NM_002354.1	NM_002354.1:415	Endogenous	11.37	14.31	14.04	12.92	13.46	12.99	14.27	14.09	13.54	13.57	14.29	14.43	13.79	14.23	13.87	14.67	13.77	13.79	13.64	13.93	13.88	14.83	14.09	13.57	14.21	13.76	13.83	14.5	14.48	13.97	14.25	14.36	13.83	15.04
EPHA1	NM_005232.3	NM_005232.3:2075	Endogenous	3.23	7.66	8.27	7.9	7.5	7.47	7.45	8.1	7.49	8.21	7.49	8.77	7.42	7.32	6.71	8.46	8.09	8.98	9.86	7.37	7.16	7.36	9.15	6.47	8.13	8.38	8.09	8.46	7.33	7.94	7.68	7.55	8.5	8.44
EPHA2	NM_004431.2	NM_004431.2:1525	Endogenous	8.35	9.76	8.23	9.82	10.41	8.83	8.03	9.98	9.07	9.49	10.04	9.15	9.35	10.07	9.54	10.15	10.02	10.08	10.3	9.95	9.59	8.72	8.98	10.3	9.09	10.21	9.76	10.93	9.66	9.35	9.75	9.8	10.25	10.52
EPHB1	NM_004441.3	NM_004441.3:1855	Endogenous	5.81	3.11	3.18	2.21	3.85	0	4.67	3.14	3.51	0.49	5.59	3.41	4.57	3.84	2.11	0.5	3.73	2.81	4.59	5.44	4	5.74	3.69	3.97	0.06	2.39	6.05	0.21	2.69	4.61	2.91	3.63	5.55	3.61
EPHB3	NM_004443.3	NM_004443.3:3485	Endogenous	8.45	10.3	9.65	6.24	8.13	8.84	10.25	9.24	6.51	8.65	9.83	11.02	7.85	10.65	10.35	11.11	9.66	10.11	9.34	10.21	9.33	12.33	10.67	8.79	6.73	7.94	7.51	9.38	7.73	10.11	9.9	9.81	7.69	9.08
EPHB4	NM_004444.4	NM_004444.4:1680	Endogenous	8.64	8.6	9.17	8.09	9.23	9.13	8.62	9.15	8	9.04	9.12	8.74	8.78	9.41	9.73	8.54	9.87	9.06	9.14	9.17	9.36	8.9	9.47	8.32	7.56	8.54	8.28	9.36	9	9.38	9.17	8.77	9.16	8.94
EPN3	NM_017957.2	NM_017957.2:2532	Endogenous	4.31	6.84	6.25	5.38	6.55	6.16	6.55	6.13	4.92	5.67	6.07	6.9	5.06	7.12	6.16	6	8.11	7.88	7.35	6.95	6.75	6.67	7.12	5.62	4.3	6.59	6.34	7.35	6.09	6.14	7.21	7.49	6.63	7.28
EPS8L1	NM_017729.3	NM_017729.3:1914	Endogenous	4.03	7.67	8.88	7.39	8.44	5.94	7.41	6.06	7.98	7.92	7.96	8.33	7.16	8.25	6.76	7.88	7.96	7.84	6.95	7.68	7.37	6.9	7.03	7.32	6.28	8.3	7.98	8.02	6.64	7.3	7.87	7.96	7.49	8.97
ERBB2	NM_001005862.1	NM_001005862.1:1255	Endogenous	7.36	9.42	8.5	7.9	8.65	8.46	8.76	7.9	8.04	8.5	8.63	8.92	9.09	8.82	8.32	9.86	8.78	8.94	8.92	8.84	8.6	9.05	8.51	7.75	8.02	8.31	11.19	9.01	7.69	8.95	8.78	8.58	8.08	8.34
ERBB2IP	NM_018695.2	NM_018695.2:3675	Endogenous	11.88	11.62	10.86	10.88	11.24	10.93	11.38	11.28	11.77	11.24	11.02	11.06	11	11.25	10.77	11.44	10.75	10.97	10.65	11.1	11.29	10.99	10.47	11.64	11.57	11.86	11.34	10.64	11.29	11.07	11.25	11.34	10.89	11.2
ERBB3	NM_001005915.1	NM_001005915.1:420	Endogenous	7.91	9.86	9.36	9.15	9.13	9.49	9.8	9.78	9.73	9.55	8.74	9.68	10.07	9.94	9.32	10.19	9.98	9.85	9.42	10.26	10.17	9.85	9.91	9.01	8.99	9.47	8.9	10.59	9.72	9.31	9.33	9.4	8.78	10.1
EREG	NM_001432.2	NM_001432.2:290	Endogenous	10.52	8.93	10.38	6.75	8.19	6.76	8.51	9.78	4.47	6.56	10.74	10.37	11.1	10.24	11.05	6.83	9.33	6.33	7.66	7.91	5.25	3.87	7.79	4.39	8.92	5.95	8.28	6.77	10.14	9.39	10.39	10.66	10.7	9.9
ERMP1	NM_024896.2	NM_024896.2:852	Endogenous	9.22	10.41	10.38	9.91	9.8	10.76	10.39	9.95	10.07	9.28	10.6	10.79	9.41	10.72	10.11	10.4	10.19	10.48	10.82	10.11	10.12	10.46	11.04	10.12	9.93	10.05	10.56	11.27	10.37	11.11	10.86	10.54	10.27	10.72
ESRP1	NM_001034915.2	NM_001034915.2:1515	Endogenous	9.93	10.08	11.56	10.63	10.55	10.84	11.09	11.29	10.63	11.28	10.87	11.59	10.95	10.93	10.66	10.91	11.74	10.77	11.55	11.07	11.49	11.27	11.47	10.4	10.49	10.89	10.79	11.36	11.75	10.78	11.05	11.29	11.46	11.26
ETV4	NM_001079675.1	NM_001079675.1:1535	Endogenous	7.73	8.13	9.46	7.23	8.24	7.79	5.54	8.9	7.15	7.55	8.68	9.94	8.77	9.71	10.21	8.24	8.93	9.08	9.2	9.38	8.97	8.24	9.95	7.7	8.82	8.33	8.8	9.84	8.79	9.11	9.34	9.19	8.77	8.78
EVI2A	NM_014210.3	NM_014210.3:564	Endogenous	8.46	6.97	6.74	7.84	8.9	8	6.67	6.57	8.71	7.88	7.76	7.1	6.86	6.44	5.8	8.06	5.94	6.31	6.76	6.61	6.73	6.59	5.43	8.1	8.5	8.5	7.08	6.58	7.53	5.75	6.04	6.24	6.01	6.68
EVPL	NM_001988.2	NM_001988.2:5525	Endogenous	8.68	9.32	9.3	7.03	8.13	9.17	8.21	8.75	7.18	7.09	7.61	10.37	9.38	8.19	9.12	8.81	9.74	8.26	9.27	8.45	9.15	9.29	9.32	6.11	8.54	7.79	9.43	7.77	8.21	8.22	8.18	8.32	8.9	8.1
F11R	NM_144503.1	NM_144503.1:3650	Endogenous	8.97	11.08	10.82	10.5	10.92	9.97	11.02	10.69	11.88	10.62	11.37	10.72	10.33	10.38	10.61	11.02	10.2	10.64	11.35	10.94	10.46	10.77	11.36	10.69	10.44	11.17	11.54	11.75	11.29	10.83	11.17	11.3	10.92	12.15
F3	NM_001993.3	NM_001993.3:1030	Endogenous	10.57	10.07	8.31	8.89	9.51	9.26	8.4	9.06	12.34	10.07	8.96	8.97	7.83	8.19	8.64	10.85	9.29	10.67	10.88	10.49	9.35	10.68	9.93	10.95	9.16	10.63	9.15	11.32	8.23	9.29	9.48	9.81	10.59	10.65
FAM174B	NM_207446.2	NM_207446.2:1075	Endogenous	6.91	6.95	6.27	7.4	7.37	8.72	6.59	6.41	9.73	9.31	7.16	7.32	8.19	7.7	6.58	7.83	6.96	8.06	6.32	8.52	8.52	7.97	7.31	8.62	6.14	8.32	8.33	9.14	7.82	7.58	7.41	7.8	6.86	8.12
FAP	NM_004460.2	NM_004460.2:1490	Endogenous	11.59	9.37	8.92	7.55	11.06	9.51	8.42	7.14	9.64	9.08	10.67	9.59	9.62	9.94	8.87	10.17	8.7	9.36	10.34	5.9	6.44	6.5	5.12	10.54	10.33	10.62	10.28	5.32	8.6	7.49	8.31	8.48	6.77	7.58
FASLG	NM_000639.1	NM_000639.1:625	Endogenous	3.68	3.11	3.68	6.52	0.5	4.23	3.69	3.89	5.57	4.85	0.16	0.76	3.3	1.31	3.75	3.98	0	2.55	2.74	4.15	4.94	2.87	2.49	2.07	5.3	4.67	2.83	1.52	0.19	2.19	1.98	3.49	3.31	4.01
FBLN1	NM_006487.2	NM_006487.2:965	Endogenous	14.13	10.73	10.66	9.62	12.67	10.58	9.05	7.97	10.73	8.95	11.87	10.9	11.17	11.04	11.25	10.84	12.12	9.65	11.09	9.23	9.24	8.08	8.16	9.68	10.71	11.7	10.55	9.56	4.69	8.59	9.87	10.3	11.86	8.99
FBLN5	NM_006329.3	NM_006329.3:2242	Endogenous	10.82	8.16	7.97	7.52	9.31	8.21	7.61	6.01	9.28	7.14	8.71	9.17	8.83	7.68	7.85	8.41	8.59	7.24	8.4	7.26	7.55	6.64	6.99	8.22	8.26	9.74	8.77	7.88	6.41	6.52	7.24	7.52	6.48	7.52
FBN1	NM_000138.3	NM_000138.3:6420	Endogenous	10.93	9.7	9.76	7.7	10.68	9.52	8.58	7.22	9.88	8.87	11.41	10.02	10.6	10.3	10.24	10.78	10.41	9.73	10.97	8.39	8.31	7.45	7.83	10.1	9.76	10.71	10.11	8.19	8.24	8.44	9.23	9.47	8.2	8.64
FBN2	NM_001999.3	NM_001999.3:9850	Endogenous	6.71	8.06	6.22	5.28	7.15	6.94	6.61	6.22	7.57	7.11	6.66	6.94	6.56	6.17	7.89	6.18	8.08	6.09	7.94	7.23	7.23	6.61	8.31	6.83	6.59	7.27	6.6	7.01	1.59	5.73	6.89	7.23	7.32	6.57
FBP1	NM_000507.3	NM_000507.3:590	Endogenous	8.18	10.45	10.21	10.66	11.01	9.31	9.22	9.32	10.97	9.89	10.07	10.07	10.12	10.18	8.7	11.3	10.22	10.81	10.37	10.08	9.64	10.27	9.69	9.57	11.45	11.03	9.95	10.5	11.62	10.39	9.46	8.83	8.99	10.22
FERMT2	NM_001135000.1	NM_001135000.1:920	Endogenous	12.15	9.05	8.43	7.16	10.16	8.87	7.55	7.44	8.99	8.13	9.96	9.66	9.58	8.9	9.31	8.98	9.34	8.58	9.38	8.27	7.9	7.43	7.99	9.69	9.15	10.22	10.11	8.02	7.86	7.92	8.5	8.67	7.73	8.62
FGF18	NM_003862.1	NM_003862.1:850	Endogenous	4.03	5.22	4.46	2.21	3.48	0	4.82	0.46	1.98	0	4.92	4.37	5.24	5.03	2.11	2.55	2.28	4.12	5.03	4.31	2.64	3.87	4.78	5.74	4.64	3.03	4.66	0.21	0.91	5.76	5.03	2.75	4.2	3.61
FGF2	NM_002006.4	NM_002006.4:620	Endogenous	9.7	7.11	5.22	6.74	8.56	6.66	7.1	5.95	7.47	6.02	7.16	7.82	7.4	7.24	6.16	5.55	6.12	6.82	5.33	6.93	7.76	4.46	4.41	8.86	6.59	8.01	7.66	6.03	5.38	6	6.94	7.14	6.45	7.48
FGF9	NM_002010.2	NM_002010.2:1565	Endogenous	6.69	4.19	5.51	2.77	5.71	0	4.15	2.55	3.01	0	2.75	3.25	2.47	2.95	4.64	0.68	3.64	0.2	2.08	4.31	1.35	3.77	4.78	4.23	0.06	5.16	2.28	3.3	3.6	4.19	3.35	3.75	3.31	4.23
FGFR1	NM_015850.2	NM_015850.2:1335	Endogenous	10.82	8.34	8.29	6.16	9.71	8.08	7.08	6.24	8.53	6.93	9.05	8.58	8.51	8.45	8.15	8.51	8.27	7.59	8.96	7.33	6.65	7.72	6.4	8.19	7.59	8.91	8.67	6.47	6.29	7.26	7.19	7.38	6.72	7.09
FGFR2	NM_000141.4	NM_000141.4:647	Endogenous	7.81	6.44	4.96	5.19	7.21	7.34	6.12	4.37	8.57	7.48	6.78	6.25	7.1	5.09	4.26	6.15	7.04	7.09	6.3	6.09	5.05	6.37	5.87	7.25	2.03	7.48	6.02	8.04	6.8	4.99	5.41	5.38	5.36	5.85
FGFR3	NM_022965.2	NM_022965.2:3170	Endogenous	6.61	8.82	8.86	5.9	7.67	6.42	8.88	8.47	6.85	8.52	6.88	9.56	10.48	7.01	8.8	8.5	10.3	8.36	7.7	9.87	9.02	9.05	8.96	7.03	2.62	8.63	7.68	7.94	7.37	9.22	8.25	7.79	9.74	7.82
FGFR4	NM_002011.3	NM_002011.3:1585	Endogenous	6.83	8.89	9.4	6.89	7.82	5.46	8.7	9.12	6.35	7.93	9.13	5.7	8.53	9.2	9.51	7.79	9.42	8.28	8.71	9.73	9.33	9.16	9.19	7.71	8.02	8.3	8.37	7.6	8.43	9.25	8.94	8.49	8.14	8.57
FGL2	NM_006682.2	NM_006682.2:250	Endogenous	10.09	8.17	7.03	9.89	9.25	9.52	7.61	8.1	10.33	8.73	7.79	8.08	8.06	6.83	7.41	8.44	7.62	7.01	7.87	7.87	8.52	8.21	7.56	8.95	9.66	10.18	8.11	8.3	6.66	6.86	7	6.94	7.25	7.69
FHL1	NM_001449.4	NM_001449.4:1032	Endogenous	12.21	8.14	7.52	6.79	9.74	8.44	7.39	6.2	8.68	6.01	8.48	10	9.65	7.73	8.35	7.31	8.65	7.52	7.68	8.58	7.9	6.96	7.21	8.59	7.69	9.64	9.74	7.89	6.43	7.13	7.72	7.8	7.28	8.53
FIGF	NM_004469.2	NM_004469.2:580	Endogenous	0.79	2.94	2.39	0.78	2.52	0	2.38	3.01	2.49	3.21	2.49	4.51	1.23	0.39	1.67	2.15	0	0.33	0.31	1.4	0.29	0.07	0.06	0.06	0.06	1.93	1.37	0.21	0.19	1.96	0	2.48	0	0.37
FLI1	NM_001167681.2	NM_001167681.2:1406	Endogenous	8.65	7.17	6.93	7.9	8.27	7.82	7.01	6.35	9.51	7.34	7.71	7.82	7.77	6.77	6.23	7.58	7.34	6.81	6.97	6.95	6.72	7.04	6.52	7.79	7.91	8.38	7.43	6.77	6.47	6.46	6.34	6.55	6.65	6.96
FLT1	NM_002019.4	NM_002019.4:530	Endogenous	9.08	10.16	9.29	8.04	9.21	8.98	8.99	8.64	8.39	9.77	10.2	9.31	9.7	9.8	9	9.8	9.71	9.68	9	8.72	9.47	8.82	8.79	9.49	8.59	9.25	9.61	8.88	10	8.96	8.8	8.7	9.22	9.47
FLT4	NM_002020.1	NM_002020.1:955	Endogenous	6.76	5.43	4.89	3.81	5.13	4.78	4.71	3.89	5.95	4.1	6	5.9	6.39	5.52	5.43	4.42	6.37	5.82	5.24	4.06	5.1	4.39	4.61	5.74	4.51	5.77	5.97	4.34	2.4	4.48	4.9	4.7	3.91	5.35
FMOD	NM_002023.3	NM_002023.3:2050	Endogenous	12.66	9.42	9.16	8.3	10.25	9.81	8.55	6.87	10.71	9.91	10.51	10.05	10.83	10.99	9.84	10.03	9.45	9.64	9.84	9.79	9.52	8.11	6.42	11.02	8.78	9.81	9.47	10.19	8.98	8.96	9.36	9.58	9.39	9.29
FN1	NM_212482.1	NM_212482.1:1776	Endogenous	13.57	12.81	12.13	10.46	13.82	12.96	12.88	8.87	11.33	12.78	14.45	12.19	12.99	13.34	13.83	13.75	11.24	12.7	14.01	11.07	10.66	9.14	10.85	12.88	12.06	13.19	13.79	9.11	12.98	11.4	11.44	11.42	11.05	10.17
FOXC2	NM_005251.2	NM_005251.2:1389	Endogenous	0.79	2.94	3.4	1.96	0.5	0	4.21	0	3.7	2.94	4.86	3.41	2.94	4.91	1.03	3.98	0.58	1.83	2.74	0.64	1.35	0.07	0.06	2.65	0.06	3.94	1.37	0.21	3.3	3.67	1.98	1.14	2.29	0.37
FOXO4	NM_005938.2	NM_005938.2:35	Endogenous	8.7	8.14	8.17	7.39	8.17	7.11	7.48	7.64	8.31	7.52	8.28	8.43	9.02	9.36	7.18	9.09	8.14	8.27	8.05	8.04	8.25	8.4	7.68	8.11	7.78	8.43	8.25	9.15	8.65	7.82	8.11	8.35	7.95	8
FRAS1	NM_001166133.1	NM_001166133.1:526	Endogenous	8.69	4.79	5.16	2.91	5.22	7.54	5.7	5.15	7.1	4.81	5.86	4.37	7.87	5.52	7.44	4.97	4.74	5.73	4.26	5.29	3.62	2.06	5.16	7	5.61	7.22	6.36	7.57	5.91	5.14	5.18	5.22	6.27	3.61
FREM1	NM_001177704.1	NM_001177704.1:614	Endogenous	9.12	3.84	11.37	5.33	6.66	5.78	6.88	4.21	4.96	3.54	9.09	9.02	7.53	10.42	6.12	6.41	8.84	0.2	6.05	6.12	9.46	7.87	10.59	4.71	4.05	6.46	7.43	6.06	6.41	7.72	7.22	6.36	7.09	4.65
FREM2	NM_207361.4	NM_207361.4:9170	Endogenous	5.15	7.39	6.74	0	5.62	0	7.33	2.55	2.26	3.63	8.49	7.13	6.61	6.64	6.71	4.68	7.22	0.2	4.51	7.84	7.21	5.88	8.14	0.06	0.06	6.28	4.72	5.32	7.05	6.66	6.13	5.57	2.89	5.67
FST	NM_006350.2	NM_006350.2:575	Endogenous	7.24	4.94	4.73	4.46	6.05	5.14	4.99	2.55	6.33	2.41	6.45	5.46	5.66	5.14	5.09	5.21	5.36	3.54	6.79	5.55	4	2.87	4.41	4.87	3.51	6.68	5.05	2.91	6.93	5.05	4.51	4.76	5.53	5.88
FSTL1	NM_007085.4	NM_007085.4:1610	Endogenous	13.56	11.93	11.41	9.73	12.46	11.29	10.38	10.08	11.52	11.1	12.98	11.85	12.14	12.37	11.85	12.13	12.26	11.81	12.21	10.75	10.93	10.35	10.28	12	11.79	12.38	11.93	10.48	10.07	10.81	11.06	11.19	10.69	10.85
FUT3	NM_000149.3	NM_000149.3:2342	Endogenous	7.83	11.46	9.94	9.85	11.01	10.39	11.25	7.46	10.53	11.03	11.03	7.86	9.7	11.75	10.58	10.86	7.93	11.46	10.87	11.21	11.4	11.56	12.07	10.73	10.7	11	11.32	11.99	11.66	10.22	10.9	11.26	10.05	11.57
FXYD6	NM_001164831.1	NM_001164831.1:875	Endogenous	10.93	7.03	7.36	6.59	9.06	7.59	5.83	5.06	7.63	6.01	8.16	9.11	9.44	7.64	7.64	7.86	7.9	6.93	8.73	6.14	6.29	6.07	5.39	7.85	7.02	8.69	9.09	6.06	5.03	6.16	6.99	7.07	5.65	6.77
GALNT7	NM_017423.2	NM_017423.2:910	Endogenous	8.88	9.87	9.96	10.63	9.41	10.17	9.87	9.73	10.26	10.59	9.46	9.44	8.54	9.97	9.8	10.14	9.09	10.17	9.22	10.63	10.32	10.56	10.28	10.65	9.21	10.38	9.29	11.69	9.62	10.13	10.6	10.91	9.56	10.94
GATA4	NM_002052.3	NM_002052.3:2140	Endogenous	0.79	2.94	1.56	0	2.77	2.05	1.63	2.55	5.5	5.14	5.25	3.41	3.3	2.35	0.19	1.59	0.58	2.81	6.13	1.89	3.76	5.07	2.49	5.27	1.01	0.54	0.18	2.37	3.6	0	1.98	2.16	1.68	0.37
GDF15	NM_004864.2	NM_004864.2:180	Endogenous	9.69	11.41	9.22	8.13	9.19	8.58	10.31	10.73	7.41	10.38	11.88	12.14	9.7	11.4	9.09	8.89	9.63	10.6	12.32	10.73	12.16	11.67	9.63	9.94	8.22	8.84	11.8	9.15	11.31	10.21	8.42	8.6	12.94	11.93
GDF5	NM_000557.2	NM_000557.2:155	Endogenous	0.79	0	1.13	0	0.12	0	0	0	0	0	0.16	0.16	1.23	0.39	0.19	0.5	0	2.24	0.31	0.11	0.29	0.07	0.06	0.06	0.06	0.54	0.18	0.21	0.19	0	0	0.17	0	0.37
GDF6	NM_001001557.2	NM_001001557.2:1908	Endogenous	5.28	0	0	0	4.94	0	0	0	2.26	0	1.75	0.16	1.77	1.31	3.15	0.5	3.18	0.2	3.94	0.11	0.29	0.07	0.06	3.07	0.06	1.23	0.18	0.21	2.69	0	0	0.17	0	0.37
GIMAP4	NM_018326.2	NM_018326.2:315	Endogenous	9.73	8.82	8.58	10.16	10.02	9.84	8.41	8.63	10.94	9.48	9.18	9.05	9.18	7.82	8.14	9.63	8.92	7.92	8.73	8.62	9.08	8.48	8.11	9.4	10.37	10.48	8.84	8.49	7.52	8.12	8.08	8.1	8.5	8.64
GIMAP6	NR_024115.1	NR_024115.1:2175	Endogenous	7.36	5.4	5.46	6.72	6.78	6.8	5.72	5.78	7.66	5.97	5.86	6.17	6.25	4.19	5.31	6.18	6.32	4.67	5.09	5.98	6.22	5.07	4.61	5.92	6.61	7.5	5.86	5.14	2.69	4.9	5.28	5.22	4.83	5.91
GJA5	NM_005266.5	NM_005266.5:1992	Endogenous	7.57	5.69	6.18	5.52	6.82	6.21	5.68	4.74	4.84	5.35	6.75	6.67	6.98	4.38	6.02	6.15	6.46	5.73	6.1	5.61	5.46	5.16	5.07	5.35	5.89	6.9	5.83	5.4	3.3	5.22	4.77	5.26	5.17	5.44
GLYR1	NM_032569.3	NM_032569.3:1470	Endogenous	10.09	10.09	10.64	10.47	10.15	9.07	10.53	10.62	10.37	9.3	10.48	10.27	10.06	10.76	10	10.42	10.57	10.2	10.27	10.39	10.5	10.28	11.03	10.46	10.21	10.76	10.15	11.03	11.23	10.8	10.63	10.42	10.58	10.87
GPI	NM_000175.2	NM_000175.2:1695	Endogenous	10.51	12.05	12	11.49	11.14	11.63	11.86	11.46	9.99	11.88	12.11	11.63	10.9	12.7	11.74	12.24	11.5	12.62	12.18	11.79	12.21	12.31	11.75	11.59	11.31	11.14	10.86	11.33	11.57	11.63	11.44	11.36	11.95	11.95
GPR124	NM_032777.9	NM_032777.9:1278	Endogenous	7.55	6.07	5.06	3.96	6.29	5.74	4.71	4.42	6.79	5.2	7.21	6.57	6.8	6.68	6.82	6.34	6.91	6.18	6.71	5.44	5.91	5.07	3.57	5.52	5.48	5.77	6.17	3.85	4.56	4.76	5.73	5.57	5.5	4.92
GPR56	NM_005682.4	NM_005682.4:1145	Endogenous	9.19	11.15	11.22	8.84	10.31	9.71	11.2	10.09	10.1	10.18	11.02	11.03	11.29	12.16	10.52	11.06	11.23	9.55	10.25	11.21	11.52	10.08	11.14	9.45	10.27	10.46	10.48	11.11	10.38	11.24	11.06	10.83	10.87	10.79
GPX1	NM_000581.2	NM_000581.2:745	Endogenous	9.23	9.56	9.6	9.8	10.11	9.8	9.39	8.9	9.52	9.32	9.93	9.69	9.43	10.17	9.42	10.03	9.66	9.77	10.08	9.65	10.2	9.86	9.04	9.76	9.85	9.64	9.23	9.27	9.62	9.59	9.6	9.52	9.28	9.67
GREM1	NM_013372.5	NM_013372.5:575	Endogenous	13.63	10.89	10.48	10.37	13.43	11.69	9.12	8.63	8.04	10.73	11.68	11.27	11.55	11.82	11.47	11.84	11.66	11.48	12.59	8.8	8.27	6.43	3.8	12.16	11.81	13.11	12.41	8.73	8.85	8.28	10.37	10.67	9.14	10.36
GRHL2	NM_024915.3	NM_024915.3:3690	Endogenous	6.13	7.89	7.94	7.61	7.31	7.64	7.87	7.29	7.17	6.99	7.29	8.21	7.69	7.65	7.45	7.43	8.95	7.66	8.2	8.1	8.17	7.54	8.04	6.54	6.82	7.41	7.34	7.32	7.18	7.44	7.42	7.55	7.46	7.59
GSN	NM_000177.4	NM_000177.4:1075	Endogenous	12.48	11.38	10.19	10.45	11.91	10.99	10.38	9.34	14.17	11.1	11.56	11.87	11.42	10.47	10.36	11.71	11.24	10.61	11.09	11.31	11.5	11.27	10.29	10.6	10.63	12.24	11.34	11.53	10.08	10.9	11.02	11.4	10.25	11.56
GTF2I	NM_033001.2	NM_033001.2:920	Endogenous	11.41	11.15	10.79	11.11	11.55	11.4	11.59	11.61	11.46	11.21	11.24	11.24	11.91	11.43	11.62	11.25	11.8	11.31	11.55	11.51	11.88	10.97	11.66	10.92	11.3	11.88	11.44	11.92	11.35	12.32	12.15	12.05	11.73	11.53
GZMK	NM_002104.2	NM_002104.2:700	Endogenous	8.48	5.11	5.96	8.42	8.42	6.83	5.94	5.38	8.68	6.2	5.12	6.59	7.88	2.35	4.08	7.74	3.31	2.24	4.66	6.79	6.07	3.87	0.06	7.59	6.7	7.97	4.02	4.94	2.4	3.82	2.27	4.26	5.39	5.6
HAPLN1	NM_001884.3	NM_001884.3:730	Endogenous	0.79	5.94	3.77	3.81	5.74	4.95	3.69	4.37	0	0	3.49	3.8	1.23	4.97	5.35	5.21	6.71	4.02	2.08	5.04	6.75	5.16	2.2	5.85	5.48	6.74	0.18	5.59	0.19	5.3	4.9	4.56	4.65	5.6
HAS1	NM_001523.2	NM_001523.2:859	Endogenous	5.94	4.19	3.5	1.96	5.13	1.26	3.61	0	4.96	0.49	6.23	5.18	2.16	4.19	2.72	0.5	0	0.2	0.31	0.11	1.92	0.07	2.2	0.06	0.06	4.19	2.28	0.21	0.19	3.33	0.33	0.17	2.02	4.32
HDAC5	NM_005474.4	NM_005474.4:3160	Endogenous	8.63	8.21	8.2	7.1	8.75	7.47	7.58	7.37	8.24	7.52	8.33	9.08	9.13	8.91	7.96	8.3	8.71	7.83	7.8	7.62	7.98	8.07	8.35	7.92	8.09	8.06	8.34	8.38	8.53	7.53	8.01	8.25	8.32	7.94
HDHD3	NM_031219.2	NM_031219.2:616	Endogenous	8.59	10.08	9.91	9.66	9.74	10.14	10.12	10.07	10.07	9.53	9.91	10.8	8.69	10.12	9.69	10.16	9.85	10.16	10.16	10.11	10.01	10.79	10.31	9.72	9.8	10.24	9.91	10.52	9.75	10.06	9.94	9.91	9.62	10.42
HEG1	NM_020733.1	NM_020733.1:1890	Endogenous	11.4	9.08	9.05	8.73	9.96	9.47	8.52	7.63	10.12	8.89	10.05	9.63	9.56	9.1	8.95	9.73	9.51	8.48	9.4	8.19	8.45	8.26	7.85	8.45	8.14	9.84	9.42	9.14	7.66	8.59	8.6	8.71	8.32	8.82
HGF	NM_000601.4	NM_000601.4:550	Endogenous	9.2	8.3	6.72	6.16	7.98	7.3	7.03	6.19	7.99	6.74	7.37	7.55	8.03	6.68	6.49	6.77	6.83	7	5.46	7.45	7.03	7.36	6.33	7.18	7.41	8.3	7.75	6.82	6.45	6.62	6.56	6.82	7.56	6.75
HIF1A	NM_001530.2	NM_001530.2:1985	Endogenous	12.92	11.71	11.41	12.62	12.45	12.08	11.4	10.61	11.55	12.19	12.5	11.53	11.47	12.21	11.96	12.05	11.01	12.56	11.86	12.12	11.95	11.48	11.34	12.43	11.65	12.03	11.43	11.23	11.46	11.59	11.61	11.74	11.7	12.24
HIPK1	NM_152696.3	NM_152696.3:2105	Endogenous	10.2	9.75	10.11	10.03	10.11	9.98	9.4	9.3	10.07	9.59	9.78	9.89	9.88	10.15	9.77	10.24	9.71	9.62	9.51	9.66	9.77	9.49	9.91	9.79	9.07	10.14	9.65	10.32	10.34	9.23	9.7	9.92	9.76	10.46
HIPK2	NM_022740.4	NM_022740.4:10305	Endogenous	9.39	8.4	8.78	8.64	9.21	8.74	8.84	8.47	9.91	9.42	8.03	7.84	9.3	9.02	8.77	9.01	8.67	8.41	7.11	9.55	9.15	8.91	8.89	8.47	7.54	9.31	8.51	9.98	6.56	9.15	8.92	8.68	8.43	9.17
HK2	NM_000189.4	NM_000189.4:6880	Endogenous	8.46	11.39	10.58	11.08	10.38	10.38	11.41	9.64	9.43	11.49	11.2	10.91	10.06	10.65	12	12.08	10.4	11.62	10.71	11.25	11.71	11.85	11.23	11.21	9.78	10.41	10.37	11.61	11.36	10.92	11.19	11.39	10.8	12.28
HK3	NM_002115.1	NM_002115.1:495	Endogenous	3.87	4.69	2.91	5.3	5.34	4.73	2.38	2.72	4.71	5.6	4.33	3.25	3.45	2.95	2.72	5.83	3.54	1.27	4.16	3.19	3.62	2.38	0.06	3.52	4.44	3.64	4.21	1.52	4.41	2.39	1.61	3.75	1.24	0.37
HKDC1	NM_025130.3	NM_025130.3:2267	Endogenous	5.67	10.06	10.87	7.34	8.71	6.4	9.4	11.11	8.74	7.62	10.06	10.07	8.34	10.89	10.15	10.83	10.22	9.62	9.88	10.57	10.33	9.89	9.74	9.07	10.06	9.39	10.09	8.31	9.33	10.4	10.21	10.06	9.34	11.26
HLA-DPB1	NM_002121.4	NM_002121.4:931	Endogenous	11.9	11.26	10.81	13.94	13.15	12.92	11.07	10.91	13.84	12.12	11.94	11.35	12.28	10.08	10.3	13.47	10.99	10.31	10.88	10.56	10.94	10.82	10.22	12.75	13.3	13.38	11.73	11.54	10.97	10.28	10.23	10.22	10.35	10.23
HMOX1	NM_002133.2	NM_002133.2:781	Endogenous	7.05	7.39	7.96	8.05	8.32	8.52	6.94	7.2	7.01	7.94	8.66	7.95	6.56	8.3	6.36	8.06	7.23	8.79	8.48	7.55	7.46	7.49	6.23	7.4	7.64	7.56	7.61	5.59	8.18	6.61	5.85	6.03	7.3	7.05
HOXA5	NM_019102.2	NM_019102.2:895	Endogenous	6.78	3.4	7.22	7.58	7.2	3.08	2.38	4.78	5.17	5.45	6.21	6.27	7.78	6.62	5.77	5.59	6.04	0.2	2.74	5.48	5.15	1.05	6.33	3.65	1.61	6.23	5.36	6.96	0.19	6.95	6.64	5.26	5.58	5.64
HOXA7	NM_006896.3	NM_006896.3:1605	Endogenous	4.17	2.52	6.71	6.16	5.91	3.08	1.93	5.33	4.03	5.62	6.23	6.12	6.82	6.44	6.56	5.51	5.17	0.2	3.38	7.1	4.69	3.97	6.42	2.39	3.63	4.83	4.9	5.65	0.19	6.81	6.02	5.6	6.01	6.53
HOXB13	NM_006361.5	NM_006361.5:1220	Endogenous	3.68	11.22	5.91	7.7	4.83	8.06	8.13	6.16	7.02	7.09	6.57	8.45	8.73	7.32	8.54	7.19	9.89	9.99	5.75	9	7.94	2.87	6.44	10.07	6.1	6.17	5.75	7.52	10.55	8.32	8.58	9.03	7.28	6.75
HOXB3	NM_002146.4	NM_002146.4:2840	Endogenous	8.82	8.43	9.83	8.22	9.26	9.55	7.54	7.49	9.09	7.94	8.39	9.68	10.15	8.35	6.25	9.41	9.84	9.05	8.64	8.2	7.53	7.65	9.84	8.72	7.42	7.47	7.95	10.07	8.77	9.45	8.81	8.04	9.03	8.86
HPSE	NM_006665.3	NM_006665.3:1625	Endogenous	4.83	7.23	6.29	8.46	7.3	8.03	6.3	6.23	6.97	7.5	7.12	6.19	5.35	6.46	6.09	7.37	6.14	6.65	7.43	6.97	7.32	5.85	6.97	8.11	6.65	7.79	6.95	6.27	7.02	6.38	6.6	6.77	6.21	7.25
HRAS	NM_005343.2	NM_005343.2:396	Endogenous	6.91	7.16	7.27	7.59	7.15	7.46	6.7	7.6	6.33	7.32	7.59	7.63	7.23	7.59	7.38	7.13	8.09	7.73	7.67	7.69	7.42	7.8	7.7	7.45	7.59	7.58	7.15	6.86	7.09	6.94	7.52	7.64	7.65	7.78
HSD17B12	NM_016142.2	NM_016142.2:1000	Endogenous	11.5	12.39	12.36	10.88	11.8	11.65	12.43	12.57	11.28	12.26	12.92	12.34	12.06	12.69	12.16	12.58	12.55	12.45	12.48	12.76	12.98	12.42	12.18	12.64	12.44	12.2	11.66	12.11	12.05	12.35	12.12	12.06	12.43	12.27
HSP90B1	NM_003299.1	NM_003299.1:160	Endogenous	12.16	12.34	12.73	12.48	12.08	12.97	11.68	12.47	11.85	12.86	12.23	12	12.81	12.69	12.33	12.55	11.81	12.46	12.65	12.77	13.02	12.71	12.61	13.26	12.86	12.19	12.68	12.52	13	11.93	12.81	13.12	12.18	13.34
HSPB1	NM_001540.3	NM_001540.3:374	Endogenous	10.43	7.86	8.88	8.78	10.36	8.29	8.77	7.65	7.68	8.83	9.55	9.28	8.71	10.67	9.63	9.17	9.3	8.26	8.95	8.81	9.68	7.7	8.86	8.48	7.85	9.3	9.76	8.31	9.42	8.27	8.59	8.86	8.18	8.46
HSPG2	NM_005529.5	NM_005529.5:2715	Endogenous	12.21	11.08	10.66	9.04	11.25	10.59	9.9	8.44	10.5	10.73	12.21	11.31	11.49	11.74	11.05	11.17	11.74	11.29	11.29	10.99	10.81	9.45	9.87	9.97	9.54	10.75	11.18	10.28	8.81	10.52	10.83	10.86	10.62	11.16
HUNK	NM_014586.1	NM_014586.1:1280	Endogenous	7.69	8.74	9.52	3.81	6.64	5.62	8.19	8.24	3.7	5.88	9.42	9.6	8.12	9.04	8.71	8.59	7.24	7.57	7.85	8.79	8.59	8.76	8.78	4.46	8.24	5.65	6.98	7.04	8.01	9.4	8.6	7.46	7.09	7.81
IBSP	NM_004967.3	NM_004967.3:876	Endogenous	0.79	2.94	0.51	3.48	1.32	4.69	0	1.08	0	2.18	4.41	4.11	3.45	3.18	0.19	3.12	0	5.21	6.3	0.64	0.29	0.07	0.06	4.52	0.06	6.66	6.54	0.21	0.19	3.67	2.27	1.14	1.24	0.37
ICAM1	NM_000201.2	NM_000201.2:2253	Endogenous	9.72	10.11	8.53	9.32	10.67	10.1	8.44	8.32	9.16	11	10.57	9.15	9.6	10.2	8.64	10.15	7.98	9.59	9.52	9.16	9.93	8.77	8.43	9.7	9.32	9.29	9.64	8.12	9.34	8.47	8.31	8.73	8.77	8.74
ID1	NM_002165.2	NM_002165.2:345	Endogenous	10.68	12.36	11.67	9.51	11.53	9.04	12.01	12.53	8.59	7.57	11.62	12.55	9.49	8.88	12.51	11.11	11.87	12.7	12.74	13.35	12.46	10.93	9.77	11.04	11.98	11.63	10.31	13.13	7.39	10.88	10.98	10.97	11.95	12.6
ID2	NM_002166.4	NM_002166.4:505	Endogenous	10.65	10.26	10.12	10.83	10.74	10.2	9.8	10.16	10	9.28	10.64	10.29	10.2	9.45	10.26	10.44	10.29	10.57	11.29	10.74	10.17	9.89	8.99	11.35	10.08	10.93	9.98	11.12	8.94	10.27	9.7	9.53	10.25	10.57
ID4	NM_001546.2	NM_001546.2:588	Endogenous	10.91	8.94	9.27	6.5	10.27	7.65	9.32	8.38	9.76	6.58	9.32	9.38	8.89	8.68	9.63	8.54	9.33	10.57	10.73	9.9	6.96	9.25	7.22	8.81	8.34	10.08	9.27	7.2	7.78	8.43	8.18	8.06	6.82	9.42
IFNG	NM_000619.2	NM_000619.2:970	Endogenous	0.79	3.4	1.89	7.48	2.52	5.37	2.38	4.02	2.49	5.6	0.18	0.16	1.77	2.35	2.72	4.6	0	1.27	0.8	4.83	5.25	1.64	0.06	3.97	6.14	4.41	2.28	0.21	0.19	2.57	1.61	2.16	3.19	3.27
IGF1	NM_000618.3	NM_000618.3:491	Endogenous	10.19	5.43	6.5	5.25	6.78	4.69	6.39	3.14	6.72	3.63	6.16	6.41	6.1	4.38	5.39	5.37	6.18	3.68	4.05	5.64	3.62	3.53	2.95	5.59	3.37	6.59	5.48	3.3	1.59	3	3.96	4.56	3.82	4.23
IGFBP4	NM_001552.2	NM_001552.2:1520	Endogenous	14.11	12	11.56	10.39	12.46	11.6	10.62	11.32	11.24	11.08	12.36	12.41	12.22	12.33	12.71	12.17	12.09	11.9	12.02	11.41	11.57	10.61	11.68	11.79	10.92	12.12	11.68	10.91	10.96	11.96	11.75	11.47	11.6	11.77
IGFBP7	NM_001553.1	NM_001553.1:690	Endogenous	14.24	12.86	12.48	11.29	13.61	12.19	12.22	11.35	14.05	11.79	13.92	13.46	13.28	13.19	12.3	13.21	13.19	12.38	13.02	11.98	11.97	12.27	12	12.59	12.54	13.88	13.19	11.92	12.03	11.95	12.15	12.17	11.68	12.12
IL10RA	NM_001558.2	NM_001558.2:150	Endogenous	9.83	8.55	8.2	9.53	10.05	9.51	8.44	7.68	10.46	9.2	8.6	8.22	8.77	6.8	7.18	9.51	7.25	6.74	7.76	8.57	7.9	7.65	6.86	8.93	8.81	9.38	8.28	8.41	7.59	7.39	7.24	7.52	7.43	8.31
IL11	NM_000641.2	NM_000641.2:1145	Endogenous	4.54	6.24	1.89	5.97	5.85	4.78	0	5.4	1.98	7.08	7.08	7.64	0.1	8.94	6.02	0.68	4.55	8.06	4.86	6.33	4.99	2.06	1.83	7.63	5.01	3.8	4.72	3.11	2.05	6.86	6.76	7.3	8.32	6.51
IL13RA2	NM_000640.2	NM_000640.2:400	Endogenous	5.77	5.94	1.13	3.28	3.85	4.91	1.63	5.93	1.2	5.29	5.41	3.68	2.94	6.01	2.11	1.59	5.03	7.49	4.16	6.64	6.58	5.28	3.91	6.33	5.14	3.64	3.23	0.77	2.05	7.15	6.06	5.87	7.77	7.65
IL15	NM_172174.1	NM_172174.1:1685	Endogenous	5.77	5.29	2.58	6.26	5.13	6.43	3.69	6.55	7.24	6.48	4.97	5.38	5.02	5.2	7.12	6.46	3.31	5.34	5.28	5.82	4	4.88	3.57	5.06	6.67	5.65	3.91	4.16	4.16	4.86	4.99	5.22	3.43	4.23
IL18	NM_001562.2	NM_001562.2:48	Endogenous	7.94	8.07	6.61	8.24	9.06	8.15	8.06	8.51	8.53	7.75	8.42	7.8	9.32	7.2	7.92	8.84	8.74	9.55	8.24	8.49	8.39	7.8	8.16	9.59	9.51	9.51	8.59	6.91	7.09	9.07	9.1	8.76	7.9	8.8
IL1A	NM_000575.3	NM_000575.3:1085	Endogenous	0.79	7.69	3.85	4.31	6.64	7.17	5.92	5.09	2.68	8.58	8.11	5.76	3.13	6.17	3.48	4.9	1.67	9.34	5.03	5.9	5.99	6.14	6.37	6.47	5.41	5.03	6.6	7.25	3.96	5.59	4.51	3.87	5.6	4.92
IL1B	NM_000576.2	NM_000576.2:840	Endogenous	6.56	8.23	6.27	7.42	6.9	10.59	5.72	7.12	6.32	11.02	10.14	8.52	4.81	8.76	4.99	5.26	4.99	10.44	5.5	7.73	8.25	7.27	9.18	8.14	6.91	6.05	6.47	6.77	4.56	7.51	7.15	6.74	7.68	7.05
IL1RL1	NM_016232.4	NM_016232.4:700	Endogenous	8.04	5.15	3.99	3.96	7.43	5.17	4.82	4.89	5.55	4.77	4.33	6.21	4.43	3.97	5.23	2.15	3.73	3.39	5.61	5.17	3.76	5.11	0.56	5.87	4.7	6.36	4.78	4.34	3.3	3.75	4.94	4.98	4.44	5.35
IL1RN	NM_000577.3	NM_000577.3:480	Endogenous	4.17	7.2	4.96	6.31	8.23	8.08	5.58	4.96	4.88	8.58	8.46	6.67	5.32	7.31	3.62	6.96	4.87	9.19	7.45	5.68	6.38	5.07	7.41	7.97	5.91	7.23	6.36	4.42	8.25	5.22	5.14	5.63	4.74	6.77
IL6	NM_000600.1	NM_000600.1:220	Endogenous	8.49	8.41	5.58	7.69	6.15	8.87	7.54	6.89	6.72	10.52	9.65	7.9	4.5	10.28	5.31	6.03	3.98	10.31	6.96	6.68	6.52	5.32	6.71	9.75	6.08	7.72	7.88	5.98	5.53	7.65	7.29	7.27	8.18	6.24
ILK	NM_004517.2	NM_004517.2:983	Endogenous	11.4	10.52	9.85	10.03	10.28	10.44	9.48	10.41	9.74	10.04	10.68	10.59	10.53	10.34	10.3	10.31	10.11	10.03	10.4	9.88	9.75	9.78	9.89	10.23	10.09	10.74	10.61	9.75	10.11	10.1	10.07	10.04	10.24	9.88
INHBA	NM_002192.2	NM_002192.2:490	Endogenous	9.33	8.91	7.85	6.46	9.57	8.49	7.55	6.63	7.58	9.23	10.09	8.48	8.97	9.86	8.65	9.56	8.15	9.05	9.94	6.98	6.61	6.73	5.92	8.88	7.82	8.9	8.94	6.15	7.49	7.5	8.06	8.42	7.26	7.45
INHBE	NM_031479.3	NM_031479.3:1450	Endogenous	0.79	1.94	3.6	2.77	0.12	1.71	0	1.08	0	3.08	3.49	1.97	2.94	3.55	2.45	4.1	1.23	2.24	1.57	3.74	2.89	3.06	2.95	3.07	2.03	4.07	0.54	0.77	0.19	2.87	1.98	3.75	3.98	3.76
IRF6	NM_006147.2	NM_006147.2:1430	Endogenous	7.28	10.63	9.93	9.53	11.1	9.98	10.61	10.23	11	10.3	10.75	10.37	10.13	10.11	10.15	10.7	9.66	10.38	11.09	10.04	9.91	10.41	11.04	10.47	9.57	10.42	11.11	11.54	10.89	10.58	10.52	10.52	10.26	11.16
ISL1	NM_002202.2	NM_002202.2:1375	Endogenous	4.83	4.79	2.39	3.66	3.33	5.17	3.52	2.12	8.06	5.58	2.97	3.55	0.1	1.31	4.34	4.6	4.79	4.91	5.19	4.83	4.47	2.38	0.06	7.11	4.7	4.9	3.68	7.59	3.46	2.39	3.79	3.63	4.55	5.35
ISLR	NM_005545.3	NM_005545.3:2072	Endogenous	10.48	9	8.47	6.84	10.72	9.01	7.72	6.52	10.05	8.35	10.56	9.64	10.21	9.07	10.14	9.97	9.54	9.05	10.68	6.36	7.69	8.19	4.93	8.93	8.49	9.94	10.12	6.6	6.95	7.32	8.54	9.11	6.77	7.28
ITGA1	NM_181501.1	NM_181501.1:1875	Endogenous	12.39	11.13	10.3	9.45	11.15	10.67	9.95	10.15	11.53	11.05	11.28	11.07	11.16	10.89	10.66	10.85	11.19	10.55	11.27	10.7	10.92	11.07	10.5	11.31	10.64	11.69	11.58	10.34	10.56	10.72	10.58	10.5	10.79	11.2
ITGA11	NM_012211.3	NM_012211.3:650	Endogenous	10.09	9.05	8.86	5.81	10.56	9.08	7.74	6.23	8.49	7.97	10.47	9.28	10.09	9.29	9.83	10.51	10.15	8.19	10.22	7.11	7.12	7.15	6.27	8.61	8.7	9.35	8.86	6.76	7.15	6.94	8.13	8.65	6.71	7.4
ITGA2	NM_002203.2	NM_002203.2:475	Endogenous	8.75	10.13	10.06	7.21	9.34	9.72	10.73	10.53	10.29	10.1	9.52	10.6	10.07	10.39	9.76	10.63	9.84	9.63	9.48	9.96	10.01	10.46	9.72	9.98	9.43	10.28	10.1	11.18	9.6	10.04	9.4	9.07	8.96	10.69
ITGA3	NM_002204.2	NM_002204.2:4550	Endogenous	7.4	8.98	9.13	8.5	9.34	8.42	8.66	7.7	8	8.08	9.04	9.32	9.16	8.86	8.14	9.48	7.9	8.93	9.35	8.7	8.33	8.69	9.28	8.68	8.32	9.58	9.25	9.19	8.45	8.35	8.77	8.98	8.24	9.11
ITGA5	NM_002205.2	NM_002205.2:925	Endogenous	12.37	10.5	9.3	8.94	11.12	10.43	8.61	8.22	8.62	10.54	11.69	10.38	10.57	10.99	9.75	10.63	9.66	11.07	11.08	9.21	9.8	8.68	8.98	10.69	9.55	10.56	11.25	8.39	9.4	9.21	9.29	9.37	9.08	10.02
ITGA6	NM_000210.1	NM_000210.1:3065	Endogenous	11.14	12.56	11.96	10.43	11.4	10.77	13.22	11.55	11.47	11.95	12.52	11.46	11.9	10.82	12.8	11.32	11.75	12.74	11.79	12.45	11.1	13.72	11.86	11.2	10.88	11.86	10.93	12.5	11.31	11.68	12.24	12.52	11.39	12.05
ITGA7	NM_002206.1	NM_002206.1:1170	Endogenous	8.42	4.64	5.8	4.46	5.62	5.69	4.75	3.37	5.07	4.45	5.21	6.49	6.64	5.34	4.99	3.12	5.17	4.91	3.94	4.99	4.54	2.38	5.24	5.23	4.05	5.77	6.82	4.34	2.69	3.82	3.88	5.3	4.2	4.12
ITGA8	NM_003638.1	NM_003638.1:1215	Endogenous	3.68	4.52	3.18	0.78	4.72	0	3.23	4.02	2.68	2.18	0.18	3.25	3.71	0.39	3.62	3.33	4.7	0.2	0.31	5.51	5.1	5.16	4	2.65	0.06	5.16	3.23	5.32	2.92	3.75	2.52	4.08	3.91	4.73
ITGA9	NM_002207.2	NM_002207.2:2380	Endogenous	8.01	7.64	8.19	5.99	7.49	7.19	8.23	5.95	7.79	6.63	7.63	7.48	8.64	6.92	8.87	7.07	7.96	8.88	9.03	8.31	7.57	6.26	6.83	7.04	7.26	7.98	7.52	6.79	8.23	8.86	7.54	6.17	7.98	7.01
ITGAM	NM_000632.3	NM_000632.3:515	Endogenous	6.95	6.88	5.96	7.17	8.76	7.86	5.9	5.45	8.1	7.47	7.41	6.82	6.21	5.67	4.7	7.85	6.21	6.01	7.2	4.72	5.5	4.39	5.46	6.85	6.9	7.19	7.23	4.34	8.03	5.78	5.14	5.17	3.82	4.86
ITGB1	NM_033666.2	NM_033666.2:2000	Endogenous	13.7	12.51	12.36	11.48	13.1	11.93	11.98	11.99	12.25	12.11	13.34	12.55	12.19	12.6	12.39	12.68	12.1	12.34	13.01	12.03	12.32	11.97	12.08	12.74	12.17	13.5	12.9	11.91	12.64	11.98	12.29	12.44	12.15	13.09
ITGB1BP1	NM_004763.3	NM_004763.3:1690	Endogenous	7.37	6.38	6.76	7.26	7.19	8.55	5.45	7.62	6.19	6.25	6.27	5.46	7.74	4.71	5.99	5.9	7.01	5.12	5.33	7.47	7.1	1.05	6.79	7.92	5.18	6.55	5.48	8.26	5.85	8.14	7.09	5.26	4.79	7.28
ITGB2	NM_001127491.1	NM_001127491.1:1103	Endogenous	8.33	8.87	7.7	9.73	9.35	9.44	7.48	7.2	9.83	9.56	9.22	8.42	8.69	7.9	6.83	10.05	8.05	7.55	8.91	7.94	8.35	7.62	6.59	8.46	9.3	8.69	8.73	7.15	8.94	7.19	7.14	7.36	6.76	7.26
ITGB3	NM_000212.2	NM_000212.2:4485	Endogenous	8.67	6.69	5.16	5.13	6.17	6.75	4.31	5.57	4.23	7	7.19	7.1	6.76	6.93	6.36	5.79	6.04	6.36	6.27	6.14	5.54	4.53	5.24	7.02	4.81	7.02	6.86	5.72	6.25	6	5.38	6.08	5.97	6.4
ITGB4	NM_001005731.1	NM_001005731.1:4151	Endogenous	8.44	10.58	9.61	8.94	11.17	10.6	11.11	11.29	11.21	11.09	11.31	11.39	10.3	11.29	10.85	11.69	10.53	11.69	11.4	11.28	11.26	12.07	11.3	10.98	10.82	11.46	11.81	12.19	10.01	10.84	11.01	11.17	11.05	11.59
ITGB6	NM_000888.3	NM_000888.3:1090	Endogenous	2.56	7.17	6.93	5.99	7.51	5.03	6.97	6.27	9.27	5.86	7.3	7.41	6.27	6.39	6.85	7.51	6.77	6.6	8	7.74	7.26	6.67	6.38	6.44	5.51	8.16	6.94	7.46	6.72	6.94	6.89	7.02	6.49	7.58
ITGB7	NM_000889.1	NM_000889.1:1278	Endogenous	6.53	5.89	4.96	7.92	8.17	7.85	6.85	6.37	7.86	7.52	6.14	6.34	6.76	4.71	5.61	8.15	4.95	6.25	7.65	7.48	7.29	7.43	5.59	8.17	6.76	7.46	6.74	6.73	7.35	5.93	5.52	5.76	5.55	7.22
ITGB8	NM_002214.2	NM_002214.2:2609	Endogenous	9.92	10.2	8.89	8.51	10.28	8.78	8.61	8.59	10.23	9.26	8.93	7.88	11.25	9.89	9.24	8.64	10.04	8.22	9.55	8.88	9.72	6.92	8.41	9.79	9.12	11.06	11.23	9.9	11.14	9.43	9.33	9.19	9.34	10.1
ITM2A	NM_004867.4	NM_004867.4:988	Endogenous	9.47	7.1	7.2	8.24	9.18	7.4	7.58	6.89	9.24	7.2	7.03	8.21	7.71	5.6	6.71	7.89	7.81	5.56	6.27	7.31	7.27	7.17	6	7.85	7.54	8.7	6.9	7.46	4.56	6.23	6.2	6.48	6.48	6.84
JAG1	NM_000214.2	NM_000214.2:915	Endogenous	9.56	9.68	9.49	8.74	10.67	9.77	10.5	9.85	10.52	10.04	10.83	11.2	9.84	10.74	9.87	10.39	9.58	10.38	11.07	10.24	10.78	10.1	8.87	9.5	8.15	10.81	9.47	10.58	10.45	9.37	9.33	9.53	9.64	9.86
JAM2	NM_001270407.1	NM_001270407.1:840	Endogenous	9.29	6.09	5.95	4.98	7.61	6.37	5.45	4.47	6.55	4.93	7.26	7.64	7.22	6.41	5.86	5.96	6.45	5.25	5.03	6.2	5.65	4.53	3.91	6.44	5.89	7.85	6.93	5.14	3.3	5.19	5.73	6.24	5.36	6.85
JAM3	NM_032801.3	NM_032801.3:890	Endogenous	10.47	7.86	7.34	6.31	9.02	7.45	7.02	6.22	8.72	6.63	8.69	8.4	8.71	8.07	8	8.05	8.27	7.26	8.19	6.96	6.61	6.65	6.46	7.76	7.36	8.89	8.63	6.95	6.59	6.97	7.21	7.44	7.11	7.89
JUN	NM_002228.3	NM_002228.3:140	Endogenous	12.03	11.99	11.08	9.79	11.72	10.28	11.77	10.84	10.18	11.35	11.68	12.07	12.06	11.35	10.73	11.87	10.67	11.72	11.97	10.96	10.94	10.47	10.81	10.97	10.38	11.14	11.01	12.38	12.74	10.61	10.26	10.4	11.54	11
KCNJ8	NM_004982.2	NM_004982.2:880	Endogenous	8.73	6.29	6.38	5.43	6.51	5.62	6.6	4.47	8.33	6.22	8.58	7.14	7.22	7.26	6.56	6.67	6.09	6.88	6.36	5.21	5.54	6.02	6	6.35	6.3	6.23	6.66	5.36	4.56	5.75	5.18	4.76	5.3	5.88
KDM1A	NM_015013.3	NM_015013.3:2395	Endogenous	9.73	10.18	9.45	10.03	9.76	9.95	9.91	10.07	9.32	9.96	10.13	9.61	10.29	10.1	9.89	10.51	10.15	10.62	9.94	10.26	10.04	9.25	10.21	9.56	9.39	9.76	9.38	10.14	10.03	10.22	10.36	10.24	10.18	9.53
KDR	NM_002253.2	NM_002253.2:1420	Endogenous	8.67	8.68	8.31	7.21	8.19	7.89	7.81	7.58	7.87	7.66	8.95	8.48	8.55	8.4	7.83	7.72	9.64	8.58	7.81	8.25	8.15	7.96	8.01	8.27	7.87	9.16	8.44	8.42	6.59	8.62	8.3	8.09	8.29	8.86
KIAA1462	NM_020848.2	NM_020848.2:7395	Endogenous	9.28	6.4	6.41	4.72	7.24	6.73	6.14	5.15	7.93	6.01	8.38	7.26	8.09	7.93	6.99	7.09	7.23	7	7.11	5.48	5.46	5.8	5.68	6.79	6.82	7.65	7.34	5.4	5.64	6.24	6.35	6.28	5.88	6.22
KISS1	NM_002256.3	NM_002256.3:125	Endogenous	0.79	1.52	4.25	0	5.08	0	3.69	4.7	0	4.69	4.75	3.68	2.94	4.85	1.03	4.51	5.07	4.38	4.16	3	4.62	2.87	2.95	1.65	3.22	3.47	6.71	1.52	3.96	3.59	3.35	4.17	3.91	3.89
KLK3	NM_001030049.1	NM_001030049.1:433	Endogenous	0.79	3.26	0.51	0	3.95	0	3.34	0.46	7.12	3.21	0.16	0.16	3.71	2.35	2.72	2.15	1.23	2.55	0.31	3.96	4.47	2.06	3.44	2.87	0.06	4.07	0.54	6.76	1.59	2.87	2.73	2.48	3.31	3.61
KRAS	NM_004985.3	NM_004985.3:327	Endogenous	9.44	10.24	9.98	10.57	10.14	9.79	10.16	9.6	10.2	10.73	10.09	9.96	9.5	10.04	9.85	10.39	10.04	10.05	10.31	9.74	10.4	10.21	9.62	10.23	9.99	10.28	9.92	10.27	10.16	10.1	10.35	10.41	9.44	10.69
KRIT1	NM_004912.3	NM_004912.3:2648	Endogenous	9.48	8.73	8.99	8.72	9.15	8.85	9.15	9.5	9.33	9.08	8.84	9.14	9.34	9.37	8.91	8.88	9.45	8.68	8.9	8.82	9.25	8.39	9.03	8.95	9.38	9.18	9.45	8.97	9.49	9.47	9.13	8.73	9.16	8.6
KRT1	NM_006121.2	NM_006121.2:690	Endogenous	2.06	0	0	0	0.12	0	0	0	0	0	0.16	0.76	0.1	0.39	0.19	0.5	0	0.2	0.31	0.11	0.29	0.07	0.06	0.06	0.06	2.74	0.18	0.21	0.19	0	0	0.17	1.24	0.37
KRT14	NM_000526.4	NM_000526.4:523	Endogenous	0.79	0	0	1.29	0.12	0	3.34	1.08	0	0	0.18	0.76	2.94	2.95	0.19	0.5	0	0.2	2.08	1.4	1.35	1.05	0.06	1.07	0.06	1.23	0.54	0.21	0.19	0	0	0.17	1.24	0.37
KRT19	NM_002276.4	NM_002276.4:96	Endogenous	8.66	12.16	10.25	12.25	11.37	11.04	9.63	9.62	11.01	10.95	10.51	11.16	11.48	11.13	11.2	11.76	11.07	11.51	11.25	11.37	11.33	7.68	11.04	11.58	11.64	11.84	11.46	10.94	10.3	11.3	11.6	11.74	11.44	12.41
KRT7	NM_005556.3	NM_005556.3:1425	Endogenous	2.56	3.64	1.13	10.13	2.52	3.35	3.77	3.65	6.43	6.34	5.41	3.41	9.71	3.55	4.26	4.9	4.13	5.3	5.68	4.94	4.54	0.07	2.2	5.39	2.03	5.03	0.54	4.5	5.93	2.39	5.1	5.26	5.42	6.19
LAD1	NM_005558.3	NM_005558.3:1860	Endogenous	7.63	10.56	9.83	9.12	10.29	9.53	9.9	9.61	9.72	9.91	10.21	10.19	10.01	10.59	10.18	10.25	10.45	10.28	10.9	10.59	10.32	10.6	10.24	9.3	10.19	9.49	10.39	9.73	9.14	10.15	10.53	10.69	10.46	10.86
LAMA1	NM_005559.2	NM_005559.2:5230	Endogenous	6.1	3.26	1.13	2.91	3.85	1.71	1.63	1.08	0	3.72	4.56	2.86	3.3	4.71	3.98	2.55	3.31	2.24	4.26	3.35	4.11	0.07	1.33	5.27	5.01	3.64	4.29	0.21	0.19	1.96	3.22	1.14	2.29	0.37
LAMA3	NM_000227.3	NM_000227.3:4260	Endogenous	6.66	9.56	7.17	8.04	9.98	5.96	8.15	8.58	9.87	7.8	8.37	8.07	8.41	7.67	8.14	8.99	7.42	5.99	9.62	8.39	9.65	6.94	7.18	8.94	8.39	9.84	9.26	6.92	6.61	7.8	8.64	8.87	7.14	9.88
LAMA4	NM_001105209.1	NM_001105209.1:287	Endogenous	10.8	9.76	8.38	7.19	9.79	8.46	7.91	7.49	8.58	8.18	10.32	9.56	9.73	9.81	9.82	9.37	10.25	8.99	9.74	8.78	9.08	8.27	8.14	8.8	9.03	9.34	9.25	8.61	6.64	8.26	8.75	9.02	8.54	9.19
LAMA5	NM_005560.3	NM_005560.3:787	Endogenous	8.75	8.91	7.96	8.07	8.86	7.23	6.22	4.15	7.18	9.1	8.36	7.4	9.02	6.48	9.55	6.53	8.72	7.96	7.82	9.16	7.06	5.9	8.18	7.1	7.55	7.45	9.04	5.81	5.57	8.36	8.76	8.98	8.28	7.67
LAMB3	NM_000228.2	NM_000228.2:695	Endogenous	6.3	10.63	8.85	10.19	11.13	8.42	9.91	9.85	11.15	9.88	10.29	9.97	10.15	9.64	9.34	10.99	8.91	9.69	10.13	10.23	9.57	9.21	9.57	10.01	9.49	11.16	11.08	10.97	9.79	9.84	10.18	10.36	10.36	10.74
LAMC1	NM_002293.3	NM_002293.3:4915	Endogenous	11.59	10.68	10.31	9.91	10.74	10	10.07	9.28	10.3	9.86	11.48	10.74	10.75	10.64	10.57	10.34	10.63	10.55	10.96	10.46	10.44	9.89	10.38	10.27	10	10.87	10.89	10.51	9.34	10.24	10.47	10.56	10.56	10.75
LAMC2	NM_005562.2	NM_005562.2:2819	Endogenous	6.83	10.61	9.46	9.27	11.25	9.56	9.94	9.4	11.8	9.39	10.74	10.21	10.47	10.04	9.97	10.97	9.47	9.84	11.22	9.88	10.35	9.33	9.33	10.42	9.52	11.02	11.37	10.7	10.47	9.5	10.5	10.82	9.23	11.01
LDHA	NM_001165414.1	NM_001165414.1:1690	Endogenous	13.32	13.64	13.99	14.19	13.15	13.71	13.36	14.63	12.39	14.21	14.32	14.36	13.28	14.24	13.98	14.76	13.59	14.85	14.28	13.63	14.46	14.4	13.85	14.45	13.66	13.8	13.19	13.45	14.3	13.62	13.58	13.65	14.1	14.46
LEFTY1	NM_020997.2	NM_020997.2:1405	Endogenous	8.59	11.84	5.98	8.18	10.19	2.75	7.91	6.98	5.67	8.77	11.27	0.16	10.71	11.42	8.26	6.34	7.3	9.38	7.71	10.03	10.35	13.57	12.61	9.29	5.45	9.92	7.38	12.59	12.01	10.88	9.46	9.72	8.02	7.45
LGALS1	NM_002305.3	NM_002305.3:60	Endogenous	14.3	12.57	11.69	11.05	13.09	12.33	11.15	10.97	11.26	12.43	13.61	12.54	12.69	12.89	12.62	12.92	12.59	12.84	13.27	11.37	12.06	11.47	11.57	12.76	12.84	13.29	13.03	10.74	11.73	11.5	11.68	11.76	11.21	11.49
LHFP	NM_005780.2	NM_005780.2:460	Endogenous	10.11	7.35	7.22	5.43	8.18	6.63	6.76	5.55	9.54	6.02	8.67	8.35	7.82	7.21	7.02	7.71	7.7	6.53	7.29	6.52	6.29	6.39	6.37	6.75	6.46	7.59	7.52	5.84	6.37	5.61	6.06	5.96	6.17	6.29
LIFR	NM_002310.3	NM_002310.3:2995	Endogenous	8.31	5.66	4.85	4.72	7.04	4.73	4.67	4.15	8.02	4.45	4.62	6.49	5.56	3.55	4.82	3.98	5.27	2.55	4.59	5.17	5.29	5.02	4.54	5.49	4.91	7.31	5.68	5.44	4.62	4.99	5.03	5.6	3.19	5.48
LLGL2	NM_001015002.1	NM_001015002.1:1065	Endogenous	8.43	10.83	10.61	9.78	10.04	10.16	11.14	10.49	9.16	11.09	10.3	10.62	9.85	11.11	10.09	10.61	10	10.29	10.06	10.73	10.65	10.86	10.75	10.25	9.64	9.84	10.73	10.64	9.98	10.2	10.34	10.63	10.06	10.41
LOX	NM_002317.4	NM_002317.4:1575	Endogenous	11	10.28	8.48	7.43	9.85	8.97	7.49	6.73	8.59	9.59	10.41	8.31	8.69	9.49	9.35	9.73	8.24	9.72	10.47	7.04	7.3	6.51	7.23	10.17	8.89	9.66	9.6	5.59	7.8	7.26	8.07	8.3	8.63	7.91
LOXL2	NM_002318.2	NM_002318.2:40	Endogenous	6.3	6.26	5.39	4.37	6.39	5.48	4.59	4.15	5.33	5.29	6.98	5.04	5.72	6.71	5.31	5.59	6.14	6.27	6.87	5.68	4.75	5.16	4.88	5.87	5.01	5.61	6.25	3.96	3.96	4.57	5.38	5.13	4.32	5.1
LRG1	NM_052972.2	NM_052972.2:1480	Endogenous	2.06	6.89	6.5	5.59	6.88	6.69	6.53	5	3.87	7.06	7.32	6.14	6.69	7.95	7.18	7.16	5.42	8.23	5.33	8.1	7.72	7.82	7.52	7.8	4.58	6.31	7.34	6.88	5.22	6.26	5.94	6.58	7.13	7.99
LTBP4	NM_003573.2	NM_003573.2:3644	Endogenous	8.46	8.31	6.07	6.23	8.62	7.83	7.47	6.35	8.18	8.12	8.35	8.48	8.39	8.68	8.59	8.2	8.87	8.56	8.32	7.95	7.9	7.35	7.79	7.65	6.55	7.8	8.38	8	6.67	7.38	7.73	7.77	7.41	8.1
LUM	NM_002345.3	NM_002345.3:1285	Endogenous	16.63	13.84	13.27	11.92	15.36	13.89	12.55	11.52	14.62	12.88	15.01	13.87	14.11	13.92	13.7	14.52	14.33	14.05	14.87	11.68	12.15	12.2	10.44	14.12	14.72	14.84	14.02	11.86	11.49	12.59	13.06	13.28	11.9	12.1
LY96	NM_015364.2	NM_015364.2:360	Endogenous	9.17	7.68	7.42	8.23	9.26	8.48	7.8	6.86	9.24	8.4	8.79	7.99	8.42	8.49	6.79	8.67	7.62	7.09	7.91	7.33	7.21	7.31	5.77	8.54	8.97	8.8	8.08	6.31	7.95	6.91	7.11	6.96	6.52	7.15
MAF	NM_005360.4	NM_005360.4:888	Endogenous	9.89	8.3	7.32	7.64	9.27	8.32	7.16	6.61	8.62	7.82	8.83	7.85	7.9	8.25	7.61	8.87	8.45	7.32	9.02	7.46	7.46	6.86	6.52	7.83	7.82	8.93	8.39	6.91	6.87	6.47	6.75	6.79	6.38	6.65
MAP2K1	NM_002755.2	NM_002755.2:970	Endogenous	9.12	9.17	8.78	9.78	9.53	9.1	9.27	9.13	8.92	9.4	9.46	8.95	8.99	9.69	9.28	9.81	9.03	9.95	9.9	9.31	9.78	9.57	8.81	9.38	8.94	9.51	9.44	8.69	9.33	9.39	9.21	9.03	8.92	9.37
MAP2K2	NM_030662.3	NM_030662.3:839	Endogenous	10.35	10.92	10.23	10.27	10.79	10.37	9.89	9.93	9.94	10.64	10.63	10.75	10.52	10.71	10.71	10.63	10.71	10.96	10.65	11	10.63	10.44	10.34	9.99	10.6	10.35	10.42	10.41	9.64	10.51	10.54	10.54	9.79	10.98
MAP2K4	NM_003010.2	NM_003010.2:2830	Endogenous	8.04	7.49	7.37	8.44	7.87	7.68	7.26	7.69	8.17	7.3	7.71	6.89	7.54	7.09	7.46	7.45	7.08	7.87	7.66	8.28	8.64	8.1	7.37	7.9	7.99	8.12	8.06	7.53	7.27	7.86	8.06	8.05	8.4	8.24
MAP3K7	NM_145333.1	NM_145333.1:670	Endogenous	10.07	9.47	9.58	9.33	9.62	9.54	9.74	9.38	9.84	9.57	9.79	9.33	10.02	9.49	9.62	9.38	9.43	9.28	9.66	9.45	9.45	8.84	9.52	9.78	10.11	9.68	9.81	9.5	9.64	9.69	9.8	9.9	9.92	9.74
MAPK1	NM_138957.2	NM_138957.2:430	Endogenous	10.6	10.41	10.77	10.85	10.59	10.58	10.42	10.33	10.49	9.84	10.34	10.38	10.51	10.73	10.39	10.54	10.26	10.43	10.59	10.49	10.59	10.24	10.51	10.4	10.31	10.99	10.63	11.33	10.73	10.16	10.34	10.41	11.03	10.65
MAPK3	NM_001040056.1	NM_001040056.1:580	Endogenous	10.24	11.08	11.1	10.8	10.8	10.2	10.18	10.31	11.02	10.84	10.87	10.81	10.27	12.01	9.97	11.23	10.53	10.41	9.88	11.03	10.81	11.25	12.12	10.79	10.16	11.62	11.54	11.96	11.57	10.74	10.93	11.07	11.1	11.43
MAPKAPK3	NM_004635.3	NM_004635.3:415	Endogenous	7.57	8.05	7.88	7.81	8.16	7.74	7.38	6.75	7.43	8.19	7.96	8.05	7.96	8.41	8.02	8.32	8.28	8.29	7.98	8.23	8.22	8.73	7.9	7.69	7.56	7.58	7.5	7.31	7.91	8.16	8.26	8.35	7.96	7.47
MCAM	NM_006500.2	NM_006500.2:2482	Endogenous	9.62	8.35	7.9	7.13	8.28	7.75	7.26	6.63	6.55	7.4	9.14	8.62	8.55	8.58	8.1	7.6	8.61	8.89	8.21	8.19	7.73	7.96	8.24	7.2	7	8.38	8.35	7.42	5.73	8.09	7.68	7.34	7.5	8.02
MED1	NM_004774.3	NM_004774.3:806	Endogenous	9.59	10.22	9.88	9.43	9.77	9.53	9.86	9.72	9.59	9.54	10.57	10.19	9.85	9.55	10.08	10.14	9.74	9.63	9.66	9.46	9.4	9.58	9.84	9.46	9.85	9.67	9.69	9.74	9.72	10.36	9.97	9.61	9.59	9.64
MED23	NM_004830.2	NM_004830.2:640	Endogenous	9.3	9.04	9.05	8.94	9.01	9.63	9.29	9.14	9.88	9.1	8.79	9.13	8.72	9.25	8.72	9.25	8.87	8.95	8.88	8.93	9.29	8.66	9.2	9.57	9.21	9.02	9.67	9.52	9.74	9.21	9.3	9.32	8.69	9.21
MEG3	NR_002766.2	NR_002766.2:691	Endogenous	10.19	7.54	6.92	4.72	8.25	6.83	5.97	5.24	6.61	7.18	6.64	5.35	6.56	6.09	6.9	5.15	6.52	5.53	5.85	4.99	4.82	3.39	4.98	7.12	6.41	5.56	7.46	5.14	6.87	4.43	5.76	5.98	4.32	5.1
MEOX2	NM_005924.4	NM_005924.4:1184	Endogenous	8.49	3.74	6.6	4.02	6.35	5.31	5.25	3.14	8.05	4.28	7.19	6.57	6.31	5.98	1.67	6.41	5.17	5.07	5.82	2.8	1.35	2.38	3.91	4.71	4.81	6.7	6.99	2.91	1.59	2.73	3.69	3.34	3.43	3.61
MET	NM_001127500.1	NM_001127500.1:1925	Endogenous	7.68	9.3	10.33	9.82	10.04	9.26	11.19	10.9	8.75	9.66	10.48	10.41	7.61	11.3	11.44	9.92	10.63	10.54	10.41	9.59	11.13	9.95	10.31	8.38	9.99	10.72	10.33	10.49	11.7	9.73	9.86	9.87	9.44	10.03
MFAP4	NM_002404.1	NM_002404.1:370	Endogenous	11.85	8.86	8.06	6.55	10.22	8.52	7.24	6.16	9.1	6.09	8.66	9.34	9.36	7.89	9.45	7.39	10	8.77	9.16	8.15	7.57	5.68	5.16	8.47	8.33	9.75	8.8	7.5	5.57	6.06	7.84	8.04	6.5	7.72
MGAT5	NM_002410.4	NM_002410.4:1233	Endogenous	9.8	10.61	10.46	9.34	10.32	9.68	9.78	9.41	11.01	10.88	10.82	9.92	11.39	10.93	10.35	9.95	10.28	10.19	9.18	10.22	10.39	11.45	11.09	9.92	10.18	10.77	10.88	10.68	10.38	10.45	10.84	10.91	10.03	10.26
MGP	NM_000900.2	NM_000900.2:305	Endogenous	14.99	9.28	11.42	9.29	12.18	10.35	10.35	7.69	12.86	7.87	12.05	12.76	11.85	11.26	9.25	11.38	10.22	8.64	9.44	9.11	8.72	8.32	8.81	10.73	10.27	12.81	12.18	9.06	10.58	8.85	9	9.06	8.57	9.72
MISP	NM_173481.2	NM_173481.2:1845	Endogenous	8.73	12.76	10.02	10.17	11.57	10.34	11.17	11.67	10.49	11.41	11.48	11.78	11.37	11.5	11.53	11.65	11.96	11.12	12.18	11.86	11.5	11.87	11.21	10.73	11.21	11.83	12.53	11.22	11.7	11.63	11.44	11.39	11.31	12.63
MMP1	NM_002421.2	NM_002421.2:700	Endogenous	6.85	11.25	8.02	11.85	10.83	13.48	7.16	11.1	1.98	14.04	13.21	11.54	16.49	13.79	8.26	9.94	8.31	14.94	11.46	11.64	11.36	9.81	9.25	12.91	12.5	10.77	10.59	6.97	7.93	10.79	11.58	11.93	11.85	11.54
MMP10	NM_002425.1	NM_002425.1:88	Endogenous	2.56	8.87	0	4.09	8.96	7.42	4.04	8.12	2.86	9.71	4.69	4.99	3.13	6.52	5.58	8.15	5.21	8.23	6.13	9.87	9.67	7.76	7.06	8.57	6.34	5.42	7.39	5.04	4.06	7.21	8.41	8.56	9.45	8.98
MMP12	NM_002426.3	NM_002426.3:769	Endogenous	8.96	12.55	9.07	11.44	10.9	12.57	9.69	11.6	10.3	14.77	10.91	10.52	9.45	11.11	9.34	13.94	9.55	12.16	13.17	12.01	12.84	12.73	10.59	13.76	11.54	9.46	11.88	10.52	12.94	10.72	11.09	11.44	12.24	10.57
MMP13	NM_002427.2	NM_002427.2:951	Endogenous	1.29	6.55	4.73	3.28	6.71	6.76	2.72	2.12	0	6.06	6.41	3.07	2.73	8.63	5.54	3.52	4.7	8.15	5.82	2.26	1.35	3.39	0.06	4.52	6.67	4.19	4.52	0.21	0.19	4.34	3.79	4.26	2.29	0.92
MMP14	NM_004995.2	NM_004995.2:1470	Endogenous	12.65	11.85	10.65	10.69	12.99	11.66	10.32	10.17	11.11	11.69	12.84	11.53	11.86	12.28	12.12	12.38	11.93	12.23	13.39	10.57	10.64	10.71	10.92	12.31	11.66	12.84	13.13	10.76	11.15	10.79	11.52	11.74	10.93	11.15
MMP17	NM_016155.4	NM_016155.4:804	Endogenous	5.15	3.26	5.41	3.38	6.08	3.94	2.38	3.01	5.42	3.33	4.92	4.58	5.53	6.01	4.17	3.52	5.66	3.54	4.51	3.35	2.89	2.38	4.26	4.23	5.45	4.9	5.24	3.11	0.91	0.89	4.45	3.75	6.03	3.06
MMP2	NM_004530.2	NM_004530.2:2360	Endogenous	13.27	11.14	11.01	9.95	12.92	11.26	9.69	8.47	8.93	10.05	11.85	10.18	10.69	11.49	10.76	11.02	11.6	11.39	12.27	9.36	9.11	9.28	8.9	10.9	11.13	12.06	11.51	9.34	6.56	8.91	9.82	10.14	9.13	9.26
MMP24	NM_006690.3	NM_006690.3:1280	Endogenous	0.79	2.94	3.92	1.67	2.98	0.62	3	0	0	2.18	3.16	1.49	5.39	5.09	2.45	0.5	1.23	0.2	0.31	2.55	4.54	0.07	1.83	0.08	1.01	3.8	0.18	0.21	4.16	3.12	4.39	4.34	4.49	0.37
MMP3	NM_002422.3	NM_002422.3:25	Endogenous	8.81	10.73	6.25	10.14	7.82	11.62	5.3	10.74	0	12.59	10.28	9.36	12.58	10.84	5.8	7.66	6.73	13.2	8.74	11.92	11	8.7	8.36	11.44	10.21	5.69	7.34	6.25	0.19	10.45	10.97	11.36	11.06	10.05
MMP9	NM_004994.2	NM_004994.2:1530	Endogenous	7.37	10.6	9.7	8.71	10.13	9.84	8.8	8	10.66	12.06	12.42	11.41	9.7	12.22	8.66	11.71	7.51	9.54	11.39	9.27	10.6	9.36	7.06	10.34	9.17	8.82	9.51	8.45	12.55	10.83	9.91	9.08	9.35	8.03
MMRN2	NM_024756.2	NM_024756.2:3040	Endogenous	8.68	7.06	6.91	6.08	7.7	6.51	6.61	5.21	7.19	5.93	8.05	8.27	7.94	6.68	7.03	6.61	7.28	7.17	6.36	7.2	7.03	6.24	6.33	6.23	6.32	7.38	6.91	6.68	3.96	6.49	6.68	7.03	6.22	7.39
MPDZ	NM_003829.4	NM_003829.4:6092	Endogenous	9.4	6.48	5.85	4.68	7.25	6.44	5.14	4.47	7.89	6.73	7.21	6.34	7.43	6.2	6.56	6.67	7.07	6.14	7.15	5.17	5.05	4.46	4.88	6.39	6.39	7.27	7.28	4.57	5.34	4.99	5.73	6.01	5.2	5.71
MRC1	NM_002438.2	NM_002438.2:2693	Endogenous	9.36	8.98	7.81	9.42	9.97	9.64	6.57	6.75	9.43	8.87	8.43	8.02	8.41	6.88	6.89	9.47	8.66	7.8	7.82	6.73	6.78	5.5	7.49	8.37	9.52	9.8	7.73	6.71	8.67	7	7.06	6.97	6.1	7.66
MS4A4A	NM_024021.2	NM_024021.2:800	Endogenous	9.17	8.64	8.59	9.96	9.91	9.77	8.06	7.98	9.76	9.26	9.15	8.9	8.32	6.88	7.41	9.74	8.07	6.88	8.56	6.45	6.93	7.69	8.03	8.71	10.11	10.51	9.3	7.83	8.84	7.39	7.03	6.92	6.8	7.13
MS4A6A	NM_152852.2	NM_152852.2:146	Endogenous	6.85	6.4	6.05	7.98	7.7	7.65	6.18	6.67	8.65	6.08	4.62	6.82	6.87	1.92	5.23	6.69	6.6	5.16	6.05	5.64	6.33	6.8	6.65	7.04	8.02	8.24	6.89	6.89	4.56	5.22	5.41	5.79	5.45	5.94
MT3	NM_005954.2	NM_005954.2:165	Endogenous	4.03	1.94	3.92	1.96	0.5	1.71	4.15	0	0.56	3.44	4.25	7.43	0.34	0.39	1.67	6.18	4.44	4.91	3.82	2.55	2.89	0.07	4.54	2.87	6.89	1.23	0.54	0.21	2.4	8.52	7.23	1.74	6.43	3.76
MTA1	NM_004689.2	NM_004689.2:450	Endogenous	10.27	9.63	10.39	10.54	10.21	10.76	10.03	10	9.84	9.97	9.74	10.38	10.41	9.65	10.73	10.06	10.72	10.52	10.28	10.35	9.88	9.91	10.52	10.02	10.47	10.01	10.2	9.98	9.57	10.62	10.31	10.13	9.97	10.11
MTBP	NM_022045.4	NM_022045.4:1792	Endogenous	10.02	9.41	9.12	8.92	9.61	9.16	8.97	9.08	9.2	9.47	9.66	9.58	9.41	9.44	9.23	9.6	9.43	9.48	9.78	9.23	9.18	9.05	9.29	9.4	9.35	9.42	9.62	9.16	9.28	9.07	9.2	9.21	9.31	9.37
MTDH	NM_178812.3	NM_178812.3:828	Endogenous	11.08	11.25	11.44	10.96	11	11.3	10.68	11.33	10.74	10.85	11.19	11.52	11.24	11.02	11.05	10.93	11.59	11.15	11.74	11.25	11.23	10.82	11.46	10.94	12.04	11.52	11.32	10.97	11.91	10.82	11.13	11.3	11.48	11.38
MTOR	NM_004958.2	NM_004958.2:5095	Endogenous	9.22	9.19	8.89	9.42	9.15	9.21	9.01	8.99	9.18	9.58	9.06	8.52	9.24	9.27	8.81	9.21	9.35	9.25	8.97	9.49	9.32	8.26	8.9	8.82	8.71	9.04	8.88	9.61	8.73	9.33	9.28	9.33	8.91	9.15
MUC1	NM_001018017.1	NM_001018017.1:725	Endogenous	7.21	10.28	9.08	10.39	9.64	7.07	11.38	8.55	10.67	11.58	10.36	10.22	8.68	8.64	9.91	12.38	9.21	11.63	11.06	11.09	10.75	11.65	10.86	10.86	8.26	8.75	9.72	11.57	8.44	10.14	10.25	10.53	10.71	11.19
MYC	NM_002467.3	NM_002467.3:1610	Endogenous	12.17	13.29	11.84	10.25	11.25	12.22	11.39	11.88	10.39	11.28	12.11	13.11	13.03	12.35	12.95	11.32	12.32	12.42	11.92	12.02	11.58	12.61	12.02	10.73	12.17	11.3	11.38	11.69	12.76	12.39	12.02	11.97	12.84	11.72
MYCL	NM_001033081.2	NM_001033081.2:568	Endogenous	4.31	5.64	6	4.87	6.03	6.58	6.74	6.49	7.06	7.43	6.05	7.12	6.56	5.98	4.99	6.81	6.16	6.63	7.1	6.51	6.07	6.05	6.11	6.11	4.7	6.41	5.71	7.27	5.85	5.97	6.08	6.3	6.24	6.27
MYH11	NM_001040113.1	NM_001040113.1:920	Endogenous	14.95	9.64	9.1	8.41	11.77	11.53	8.28	7.22	8.54	6.47	9.65	12.58	12.73	9.57	9.77	8.35	9.53	8.74	8.76	8.88	8.15	7.52	7.47	10.29	8.07	13.03	13.13	8.93	8.18	7.58	8.21	8.57	7.88	9.15
MYLK	NM_053032.2	NM_053032.2:710	Endogenous	14.57	10.47	9.4	8.41	11.28	10.84	8.7	8.68	9.82	8.71	10.92	11.65	11.83	10.36	10.41	9.88	10.41	9.42	10.33	9.16	9.17	8.49	8.51	10.32	9.69	12.14	11.96	8.95	8.48	8.88	9.4	9.61	8.59	9.35
MYO1D	NM_015194.1	NM_015194.1:616	Endogenous	11.11	11.73	11.8	11.04	11.53	11.29	11.85	11.55	11.7	11.53	12.49	12.55	11.73	12	11.11	9.98	11.38	11.61	11.28	11.4	11.53	11.81	12.44	11.78	11.82	11.91	12.53	13.17	12.31	12.05	11.88	11.84	11.43	11.74
MYO5C	NM_018728.2	NM_018728.2:2400	Endogenous	8.5	9.68	9.02	10.17	9.11	10.48	9.97	10	9.94	10.6	8.92	9.27	9.52	9.64	10.06	9.89	9.41	9.85	9.82	10.3	10.29	10.45	9.86	10.21	9.08	9.58	9.34	9.47	9.54	10.03	9.68	9.66	9.34	9.81
NAA15	NM_057175.3	NM_057175.3:4145	Endogenous	8.58	8.34	8.58	8.32	8.13	8.13	8.5	9	8.29	8.58	8.21	8.41	7.77	8.37	8.57	8.52	7.82	8.7	7.78	8.48	8.39	8.59	8.72	8.8	8.79	8.06	7.93	8.63	8.37	8.59	8.75	8.81	7.98	8.53
NAP1L3	NM_004538.4	NM_004538.4:1070	Endogenous	8.02	4.46	4.36	3.38	6.08	3.67	3.34	1.85	5.6	1.91	4.97	5.53	5.19	3.97	4.5	4.51	4.83	0.2	5.03	0.11	1.92	3.23	0.06	5.15	4.14	6.38	5.15	2.37	1.59	1.34	3.35	3.75	2.02	2.53
NCAM1	NM_000615.5	NM_000615.5:1620	Endogenous	8.55	6.72	3.92	5.07	6.86	5.37	5.25	4.27	6.21	5.26	5.49	6.41	6.27	5.39	6.41	2.15	5.9	4.12	4.8	5.79	5.5	6.46	6.17	6.17	6.01	7.59	6.23	6.08	4.25	4.68	4.94	5.76	5.39	6.29
NCL	NM_005381.2	NM_005381.2:1492	Endogenous	11.37	12.09	12.04	11.8	11.61	12.11	11.67	12.13	11.27	11.99	12.22	12.36	12.04	11.95	12.59	12.34	12.55	12.47	12.3	12.15	11.95	12.33	12.31	12.62	12.49	12.21	12.01	12.07	12.49	12.6	12.48	12.41	12.54	12.23
NDNF	NM_024574.3	NM_024574.3:395	Endogenous	6.87	7.84	7.12	3.81	6.5	2.75	7.08	6.3	5.78	5.67	6.02	6.45	6.66	6.87	5.71	6.91	6.14	3.68	5.19	5.87	6.46	7.13	5.5	7.5	6.28	7.39	7.14	9.52	0.19	5.82	5.68	5.79	6.33	7.51
NDP	NM_000266.2	NM_000266.2:505	Endogenous	2.56	3.26	0.51	0	5.3	2.32	2.56	0	3.61	3.08	4.25	4.44	1.23	2.95	2.11	4.22	3.73	3.68	3.38	4.78	5.5	0.07	1.33	2.07	0.06	4.75	0.18	2.37	2.69	4.13	1.61	3.34	2.02	1.67
NDRG1	NM_006096.2	NM_006096.2:565	Endogenous	10.73	11.56	11.16	9.61	10.94	11.16	10.82	10.89	11.06	11.4	12.32	11.87	10.25	11.15	10.09	12.42	10.22	13	11.81	10.42	11.88	11.09	11.96	11.49	10.8	11.97	11.42	11.77	12.67	9.73	9.62	9.83	11.62	11.62
NF1	NM_000267.2	NM_000267.2:1035	Endogenous	10.39	10.54	10.32	10.15	10	9.92	10.19	9.77	9.85	10.07	10.33	10.36	10.38	10.07	10.34	10.52	9.89	9.82	9.99	9.92	9.86	9.43	10.29	9.87	10.3	9.6	10.07	10.17	10.24	10.16	10.37	10.4	9.86	9.72
NF2	NM_181825.2	NM_181825.2:442	Endogenous	7.39	7.53	8.12	8.32	7.29	8.12	8.01	7.79	7.62	7.93	7.11	7.45	7.34	7.9	7.61	7.58	7.69	7.82	7.59	8.05	7.98	7.93	7.1	7.09	6.58	7.92	7.2	7.7	7	7.11	7.48	7.29	7.13	7.32
NFAT5	NM_173214.1	NM_173214.1:3290	Endogenous	8.89	8.7	9.03	7.61	8.65	7.55	8.97	8.12	8.49	8.5	8.94	8.26	9.08	10.04	8.38	8.64	8.56	7.27	8.03	8.32	9.6	7.46	8.29	7.71	8.19	7.63	8.07	8.02	8.52	8.24	8.03	7.9	8.48	8.04
NFATC2	NM_012340.3	NM_012340.3:1815	Endogenous	11.79	9	8.13	8.43	9.66	8.17	8.27	8.14	9.81	8.4	8.26	8.76	8.84	9.46	8.79	8.74	6.81	5.99	7.45	8.69	8.42	6.37	7.8	7.63	8.6	8.27	8.43	7.59	6.52	7.93	8.91	9.35	7.63	8.87
NFKB1	NM_003998.2	NM_003998.2:1675	Endogenous	8.36	8.41	8.33	8.77	8.69	8.95	8.63	8.63	9.1	9.04	8.59	8.58	7.92	8.74	8.44	8.67	7.95	8.57	7.88	8.48	8.48	7.71	8.49	8.55	8.23	8.65	8.27	9.11	8.16	8.39	8.42	8.54	7.88	8.23
NID2	NM_007361.3	NM_007361.3:1995	Endogenous	10.36	9.38	7.94	6.9	9.67	9.94	7.22	6.91	8.29	8.35	10.06	8.7	8.86	9.34	9.19	9.12	9.64	9.57	9.69	7.63	8.24	7.96	8.02	8.2	7.99	9.01	8.88	8.1	6.04	8.19	8.4	8.55	8.15	7.9
NME1	NM_000269.2	NM_000269.2:500	Endogenous	9.37	10.34	10.57	9.97	10.04	10.23	10.14	10.69	8.6	10.32	10.86	11.19	10.33	10.21	11.45	10.1	10.5	11.01	11.06	10.86	10.56	11.04	10.8	10.53	10.83	10.07	10.04	9.44	10.32	10.82	10.66	10.92	10.91	11.09
NME4	NM_005009.2	NM_005009.2:820	Endogenous	9.62	9.09	8.87	9.24	8.75	8.64	8.84	6.74	7.96	8.07	9.1	8.82	8.79	8.81	9.92	8.32	9.3	9.86	9.51	9.26	9.54	9.11	8.4	7.79	8.32	8.92	8.58	8.46	9.75	9.37	9.43	9.21	9.57	8.36
NODAL	NM_018055.3	NM_018055.3:320	Endogenous	0.79	2.52	3.05	1.29	0.12	0	4.21	3.14	0	0	0.18	5.6	3.93	1.92	3.62	0.5	1.67	0.2	2.45	4.06	0.29	0.07	1.33	0.06	0.06	0.54	4.29	0.21	0.19	4.39	3.35	0.17	2.52	5.25
NOS2	NM_153292.1	NM_153292.1:546	Endogenous	3.47	8.25	5.19	8.38	5.62	7.71	8.12	10.16	2.68	9.24	5.62	7.74	6.51	3.18	6.04	11.5	7.34	9.8	8.05	9.96	10.1	8.55	4.54	7.9	8.55	6.41	6.94	7.35	4.16	6.98	7.29	7.4	9.14	8.65
NOS3	NM_000603.4	NM_000603.4:1456	Endogenous	6.42	5.96	5.71	5.43	6.58	5.67	5.58	4.61	6.14	5.69	6.89	6	6.31	6.27	6.4	5.51	6.29	5.38	5.94	5.55	5.72	4.39	5.43	5.35	4.44	5.77	6.1	4.77	3.46	6.14	5.58	5.82	4.87	5.56
NOTCH1	NM_017617.3	NM_017617.3:735	Endogenous	9.2	9.9	9.01	8.3	10.02	9.42	10.23	9.2	8.65	9.85	10.03	10.92	10.06	10.03	9.98	9.77	10.13	9.18	9.74	10.31	10.03	10.76	10.55	8.81	8.82	9.18	9.99	9.04	9.76	10.01	9.51	9.34	9.52	9.63
NOX5	NM_024505.2	NM_024505.2:2135	Endogenous	0.79	0	0	0	0.12	0	0	1.85	0	2.79	0.16	0.16	0.1	0.39	1.03	0.5	1.23	0.2	0.8	2.55	0.41	1.64	1.33	0.06	0.06	0.54	1.9	0.21	0.91	0	2.52	0.17	0	2.16
NPR1	NM_000906.2	NM_000906.2:3490	Endogenous	8.27	5.36	5.63	4.6	6.29	5.34	4.63	4.27	5.83	4.16	7.12	6.94	6.64	5.48	6.07	5.37	6.97	5.93	5.14	5.44	4.2	4.82	5.28	5.52	4.96	6.53	5.71	5.44	3.6	5.22	5.14	5.73	5.1	6.29
NR3C1	NM_001018077.1	NM_001018077.1:1665	Endogenous	10.95	9.34	8.34	9.19	10.57	9.22	8.99	8.55	10.8	9.57	9.7	9.43	9.49	9.47	8.6	9.57	8.83	8.55	9.36	8.56	8.79	7.95	7.39	9.88	9.68	9.82	9.33	8.25	8.64	7.76	8.07	8.41	8.02	8.57
NR4A1	NM_173157.1	NM_173157.1:1575	Endogenous	12.79	11.2	9.2	9.32	12.66	8.05	10.34	8.69	9.17	10.46	10.57	10.23	10.47	10.67	10.62	9.78	8.36	9.82	11.05	10.38	8.85	9.6	8.42	9.62	7.01	9.51	10.24	13.26	8.95	8.64	8.74	9.11	9.45	10.7
NR4A3	NM_173198.1	NM_173198.1:2590	Endogenous	11.17	8.84	6.21	7.39	10.05	7.11	6.96	6.39	8.03	8.28	8.13	7.77	6.53	8.13	8.03	6.95	6.12	6.96	7.76	7.11	5.81	5.28	5.65	7.66	5.96	7.47	7.93	8.86	7.23	5.95	6.37	6.98	7.38	7.26
NRCAM	NM_005010.4	NM_005010.4:875	Endogenous	4.54	5.43	5.78	3.74	7.21	4.1	5.02	5.48	7.19	5.35	5.78	7.41	4.97	6.39	5.04	4.42	5.77	7.55	7.38	5.76	5.88	4.71	3.44	7.1	4.91	5.69	3.91	8.6	3.3	4.83	4.45	5.3	4.95	5.48
NRP1	NM_003873.5	NM_003873.5:370	Endogenous	11.16	9.81	9.44	10.1	10.28	10.79	9.4	8.49	10.94	10.01	10.96	10.44	10.12	10.47	9.54	10.42	9.92	9.78	9.98	9.01	9	8.89	8.66	9.8	9.69	10.51	10.17	8.74	9.63	9.34	9.05	9	8.76	9.69
NRP2	NM_003872.2	NM_003872.2:805	Endogenous	10.96	8.58	8.34	7.91	10.16	9.47	8.21	6.55	8.89	8.26	9.72	9.66	9.92	9.2	7.95	9.36	9.21	8.71	9.7	7.4	7.41	7.1	6.42	8.48	8.35	9.32	9.93	6.83	9.42	7.14	7.52	7.55	7.49	7.62
NRXN1	NM_138735.2	NM_138735.2:1095	Endogenous	6.42	0	0	2.21	4.89	0.62	0	1.08	1.64	0	0.16	3.91	5.02	0.39	1.03	0.5	0	1.27	3.2	0.11	0.41	0.07	0.06	2.87	0.06	5.16	4.52	0.21	0.19	1.68	0	0.17	2.02	0.37
NRXN3	NM_001105250.1	NM_001105250.1:2286	Endogenous	8.91	7.08	7.2	4.09	8.24	6.59	8.71	4.57	5.27	5.35	6.45	7.03	7.02	5.14	9.17	4.83	6.58	6.74	7.64	8.05	5.38	4.71	4.18	6.13	5.51	7.2	7.78	4.99	5.03	7.5	6.42	5.46	6.27	3.89
NTRK1	NM_001012331.1	NM_001012331.1:1365	Endogenous	5.15	0.94	2.39	0	1.84	0	0	2.12	1.2	0	2.97	3.25	2.16	0.39	2.95	0.68	1.23	0.33	2.45	2.55	1.92	0.07	0.06	0.08	0.06	3.26	0.18	0.21	0.19	1.34	0	2.75	0	0.37
OAS1	NM_001032409.1	NM_001032409.1:805	Endogenous	8.22	10.65	9.53	10.11	8.67	10.29	9.93	10.11	10.81	10.51	10.61	10.91	10.51	11.44	8.77	11.07	10.79	9.69	11.48	10.59	11.62	9.86	9.42	9.63	9.92	10.09	11.99	9.98	9.88	9.82	9.79	9.99	9.48	11.03
OCLN	NM_002538.3	NM_002538.3:1975	Endogenous	6.39	9.73	10.48	9.76	8.63	8.81	9.66	9.38	9.62	9.21	9.44	9.83	9.22	9.5	8.99	9.39	9.1	9.4	8.97	9.07	8.67	10	9.61	9.19	9.48	9.54	10.29	9.12	10.81	9.55	9.71	9.82	9.33	9.66
OGN	NM_014057.3	NM_014057.3:995	Endogenous	12.1	2.74	7.53	5.22	8.66	6.5	5.38	0.46	8.19	0	6.82	8.1	8.36	5.34	7.64	4.32	6.95	2.24	0.8	1.89	2.64	0.07	0.06	6.02	6.32	9.3	7.78	0.21	5.5	0	3.35	4.08	1.68	0.37
OLFML2B	NM_015441.1	NM_015441.1:2920	Endogenous	10.64	8.8	8.97	7.48	9.85	8.95	8.06	6.76	10.57	8.2	10.53	9.47	9.62	9.12	8.72	9.58	9.27	8.79	9.56	6.96	7.12	7.36	7.68	8.73	8.28	9.68	9.01	7.59	7.25	8.27	8.36	8.09	7.18	7.32
OVOL2	NM_021220.2	NM_021220.2:676	Endogenous	5	9.55	7.45	8.49	9.61	9.29	10.13	8.61	8.98	8.51	8.64	9.11	7.88	9.72	8.48	9.29	8.57	9.75	10.18	9.09	9.12	9.19	9.38	8.47	7.9	9.64	9.32	10.36	9.84	8.93	8.49	8.41	8.62	9.43
P3H1	NM_001146289.1	NM_001146289.1:860	Endogenous	9.92	9.1	8.63	7.57	9.51	8.54	7.85	7.18	8.77	8.84	9.59	8.36	8.47	8.99	8.72	8.9	8.99	8.88	9.19	8.26	8.05	8.06	8.36	8.88	8.61	9.3	9.2	8.55	7.51	7.8	8.32	8.36	8.16	8.24
P3H2	NM_018192.2	NM_018192.2:985	Endogenous	8.16	7.62	4.77	9.37	6.55	5.83	6.14	5.55	6.3	5.4	6.64	8.44	8.21	5.82	5.43	8.2	7.42	7.5	9.4	6.92	6.02	6.39	6.55	7.34	5.67	7.76	8.41	7.57	8.08	7.05	8.11	8.47	7.05	8.38
PCOLCE	NM_002593.3	NM_002593.3:1258	Endogenous	11.01	9.69	8.47	7.39	10.62	9.13	8.18	6.42	9.07	8.62	10.54	8.91	9.29	9.67	10.11	9.64	10.38	9.79	10.66	7.96	8.4	7.25	7.77	8.84	8.9	9.59	9.63	7.64	6.54	8.07	8.51	8.7	7.46	7.48
PDCD10	NM_145859.1	NM_145859.1:320	Endogenous	10.26	10.5	10.38	10.56	10.23	10.24	10.48	10.63	10.53	10.72	10.63	10.4	10.46	10.59	11.01	10.57	10.48	10.82	10.55	10.57	10.97	11.29	10.7	10.95	11.51	11	11.06	9.89	10.76	10.86	11.09	11.2	10.58	11.26
PDCL3	NM_024065.4	NM_024065.4:23	Endogenous	8.35	8.3	8.76	8.23	8.24	8.23	8.44	8.51	7.81	8.42	8.73	8.65	8.49	8.54	8.52	8.58	8.57	8.57	8.5	8.85	8.54	8.81	8.66	8.24	8.29	8.38	8.21	7.4	7.89	8.02	8.04	8.22	8.31	7.98
PDGFA	NM_002607.5	NM_002607.5:1276	Endogenous	8.8	8.21	7.26	5.79	8.35	6.67	8.03	6.75	7.33	7.32	8.9	7.99	8.65	8.46	6.69	6.93	7.04	7.35	7.35	6.73	7.15	7.87	8.31	7.12	6.89	8.45	8.44	8.25	9.17	8.09	8.28	8.51	7.45	8.22
PDGFC	NM_016205.2	NM_016205.2:2596	Endogenous	9.62	8.64	8.17	6.6	10	8.4	8.44	5.98	8.46	8.41	9.51	8.56	8.92	8.86	8.12	9.28	9.03	7.93	9.28	7.05	6.8	7.61	7.3	8.94	9.36	9.65	9.39	7.64	7.17	7.15	7.66	7.84	6.94	7.21
PDGFRB	NM_002609.3	NM_002609.3:840	Endogenous	11.65	10.58	10.06	8.69	11.35	10.25	9.39	8.2	10.73	9.75	11.46	10.45	10.8	10.78	10.47	10.53	11.02	10.58	11.33	8.96	9.19	9.31	9.1	10.43	9.92	10.9	11.03	9.04	8.79	9.19	9.57	9.66	9.17	9.57
PDK1	NM_002610.3	NM_002610.3:401	Endogenous	10.1	9.33	9.62	9.01	9.35	8.95	9.63	9.06	9.17	9.75	9.08	8.61	9.38	8.79	9.43	9.65	8.19	10.08	8.98	8.78	9.77	9.34	8.6	9.67	9.15	9.1	8.79	8.78	9.42	8.49	8.97	9.14	9.22	9.12
PDPN	NM_006474.4	NM_006474.4:431	Endogenous	11.16	10.52	8.9	8.68	11	10.07	8.29	8.39	8.13	10.22	10.51	9.11	9.38	10.38	9.55	10.26	9.87	10.79	10.59	9.27	9.18	9.07	8.76	10.36	10.54	10.62	10.44	8.52	7.4	8.65	9.5	9.78	9.45	9.26
PEBP4	NM_144962.2	NM_144962.2:190	Endogenous	10.07	9.22	8.59	8.6	9.65	8.99	8.62	8.53	9.3	9.11	9.7	9.35	9.24	9.69	8.89	9.48	8.94	9.37	9.4	8.95	9.23	9.04	8.77	9.22	8.91	9.49	9.39	9.19	8.99	8.7	8.95	9.03	8.72	9.44
PECAM1	NM_000442.3	NM_000442.3:1365	Endogenous	12.5	10.61	10.26	10.67	11.17	10.81	10.45	9.48	10.75	10.38	11.37	11.05	10.8	10.91	9.9	10.74	10.64	10.68	10.23	10.41	10.17	10.24	10.03	10.52	10.89	11.57	10.84	10.25	9.57	10.31	10.16	10.15	10.5	11.08
PFKFB1	NM_002625.2	NM_002625.2:564	Endogenous	0.79	3.52	0.51	2.21	0.5	1.71	2.87	3.73	3.79	3.21	3.33	3.91	1.77	2.68	0.19	0.5	0	2.24	1.57	2.8	2.89	2.06	2.49	0.08	2.03	3.03	2.28	1.52	2.05	1.68	3.58	0.17	0.61	1.67
PFKFB4	NM_004567.2	NM_004567.2:400	Endogenous	6.33	6.61	6.85	7.16	6.21	7.85	6.67	5.86	7.71	8.65	7.26	6.79	7.01	6.56	7.48	7.36	6.12	8.71	6.97	6.56	7.73	7.53	6.78	7.43	6.93	6.05	6.23	8.62	7.6	6.51	6.48	6.86	6.65	6.77
PGK1	NM_000291.2	NM_000291.2:1030	Endogenous	12.23	13.3	14.28	13.26	13.11	12.88	12.95	14.04	11.9	13.52	13.59	13.38	12.82	13.4	13.47	14.7	13.03	14.42	13.74	13.89	14.75	14.26	13.37	13.75	13.67	13.19	13.37	13.2	13.67	13.13	13.2	13.4	13.35	13.69
PIK3CA	NM_006218.2	NM_006218.2:2445	Endogenous	9.29	8.2	8.02	8.08	8.57	8.12	8.16	8.22	8.88	7.94	8.45	8.45	8.61	8.21	8.61	8.74	8.26	7.77	8.18	7.97	8.02	8.32	8.06	8.52	8.58	8.81	8.98	7.77	8.49	8.09	8.12	8.17	7.8	8.19
PIK3CD	NM_005026.3	NM_005026.3:2978	Endogenous	7.83	6.41	5.65	8	8.05	7.5	6.37	6.17	9.56	7.15	6.85	6.61	7.69	5.85	5.99	7.04	5.82	6.42	5.78	7.15	6.8	5.74	5.43	7.4	6.89	7.48	6.65	6.39	4.06	5.98	5.41	5.79	5.68	6.67
PIK3CG	NM_002649.2	NM_002649.2:2125	Endogenous	9.24	7.63	6.32	8.24	8.93	7.69	7.94	6.9	9.84	7.98	7.36	7.6	8.08	6.27	6.36	8.13	6.85	6.74	6.53	7.29	7.36	7.25	5.82	8.19	7.77	8.55	7.21	7.14	6.25	6.31	6.48	6.86	6.57	7.57
PIK3R1	NM_181504.2	NM_181504.2:1105	Endogenous	10.52	9.68	9.48	8.53	9.53	8.49	10.27	9.04	9.37	8.56	9.29	8.76	9.24	9.34	9.87	9.22	9.64	8.9	7.43	9.75	9.48	9.35	8.97	9.12	9.71	9.54	8.77	8.9	8.98	9.47	9.04	8.92	9.11	8.59
PIK3R2	NM_005027.2	NM_005027.2:3100	Endogenous	8.55	9.31	8.53	7.6	8.59	8.64	8.08	7.78	7.6	8.42	9.07	8.89	9.21	9.08	9.24	9.01	9.05	9.05	8.96	9.2	9.47	8.59	8.11	7.91	7.57	8.18	8.19	8.41	7.99	8.84	8.39	8.13	9.24	8.09
PIK3R5	NM_001142633.1	NM_001142633.1:3335	Endogenous	6.73	6.13	5.33	7.27	8.22	7.72	5.74	5.62	7.9	7.61	7.03	6.47	6.42	5.64	5.04	7.16	5.39	6.53	6.1	6.34	6.29	5.43	4.98	7.44	6.88	6.92	6.73	5.62	6.09	5.11	5.28	5.79	5.27	6.16
PIK3R6	NM_001010855.3	NM_001010855.3:1112	Endogenous	4.43	1.52	1.13	3.48	3.61	3.08	0.77	2.12	5	2.41	0.16	3.8	2.47	3.18	1.67	4.1	1.67	0.33	3.69	3.19	3.3	2.06	0.56	2.87	2.03	1.23	2.58	0.21	2.05	1.68	2.52	2.75	0	0.37
PITX2	NM_000325.5	NM_000325.5:1381	Endogenous	0.79	5.29	6.07	5.72	3.74	0	6.41	5.43	1.98	3.54	4.62	5.84	3.58	3.97	3.62	5.09	4.13	0.2	3.2	5.17	4.47	4.88	5.62	3.77	4.37	4.5	3.05	0.21	4.06	2.39	3.69	4.49	3.43	3.45
PKM	NM_182471.1	NM_182471.1:2105	Endogenous	10.68	11.2	10.97	12.12	11.43	11.44	11.35	11.15	10.71	11.84	11.81	11.17	10.92	11.9	11.58	12.37	11.22	12.58	12.47	11.85	12.27	11.95	11.18	12.02	11.13	11.6	11.5	10.51	11.06	11.22	11.2	11.19	11.04	11.88
PKN1	NM_213560.1	NM_213560.1:2153	Endogenous	10.07	9.99	7.95	8.59	9.44	8.99	8.26	8.65	9.43	9.06	9.68	9.23	9.64	10.05	9.74	8.4	9.82	9.08	8.75	9.05	9.73	8.11	8.31	8.91	8.64	9.46	9.85	8.36	7.76	9.4	8.98	8.46	9.21	8.71
PKNOX1	NM_004571.3	NM_004571.3:3655	Endogenous	6.42	5.98	5.71	5.52	6.37	6.28	5.14	4.96	6.69	4.97	5.84	6.5	6.15	5.6	6.09	5.55	5.84	4.85	5.03	5.9	6.8	6.32	6.29	5.11	5.55	5.16	5.65	4.25	4.41	5.35	5.34	4.17	5.17	5.1
PLA2G10	NM_003561.1	NM_003561.1:779	Endogenous	3.68	8.48	5.63	8.55	8.44	6.29	6.18	6	9.52	5.6	6.12	6.9	6.83	8.18	7.61	8.06	8.19	5.96	5.19	8.48	8.46	8.45	7.61	8.28	7.05	9.44	8.27	9.94	8.83	8.5	8.99	9.26	8.08	9.07
PLA2G2A	NM_000300.2	NM_000300.2:715	Endogenous	7.63	12.41	4.36	10.23	9.09	11.89	3.91	12.46	5.14	8.03	7.28	7.18	9.23	2.68	10.06	10.55	7.38	11.64	12.07	12.28	10.59	13.08	8.88	11.23	7.95	9.76	6.8	9.96	4.48	11.42	11.87	12.36	11.38	10.89
PLA2G2D	NM_001271814.1	NM_001271814.1:90	Endogenous	2.06	2.52	4.51	6.13	6.85	3.57	4.41	2.87	8.31	6.04	3.16	3.25	6.66	0.39	0.19	6.21	1.23	0.2	0.8	2.8	5.46	4.24	0.06	6.29	7.17	5.69	2.58	3.96	0.91	3.12	2.73	1.14	2.89	1.67
PLA2G3	NM_015715.3	NM_015715.3:2415	Endogenous	0.79	0.94	0.51	0	0.12	6.61	5.45	4.52	0.56	0	1.75	3.68	5.75	0.39	6.89	6	0	4.6	4.05	3.96	4.3	4.59	2.49	4.46	0.06	0.54	0.18	1.52	0.19	1.34	0	1.14	3.19	0.37
PLAU	NM_002658.2	NM_002658.2:793	Endogenous	8.15	10.39	8.5	8.75	10.54	9.95	8.08	9.21	8.07	10.44	10.53	8.27	8.84	9.48	9.45	10.51	9.1	10.63	10.38	9.06	8.94	8.68	8.78	10.33	9.64	9.73	10.23	8.3	7.77	9.14	9.3	9.59	9.68	8.99
PLAUR	NM_001005376.1	NM_001005376.1:440	Endogenous	8.62	9.58	7.18	9.08	10.27	9.56	7.79	8.36	8.31	10.19	10.24	8.95	8.69	9.43	8.68	10.29	8.08	9.47	10.22	8.51	8.91	8.13	8.08	9.41	8.37	8.79	9.13	8.59	9.23	7.92	8.17	8.4	8.26	9.52
PLCG1	NM_002660.2	NM_002660.2:2290	Endogenous	9.8	10.55	9.76	9.09	9.9	9.12	9.9	9.42	10	9.47	10.06	9.51	10.07	10.38	9.88	9.26	9.96	8.86	9.41	9.72	9.47	8.67	9.71	8.81	9.89	9.11	9.42	9.65	10.18	9.98	10.13	10.16	9.75	9.19
PLCG2	NM_002661.2	NM_002661.2:525	Endogenous	9.52	7.41	7.14	8.06	9.42	7.83	7.97	6.62	10.56	8.08	7.49	7.19	8.16	6.3	6.21	8.05	7.17	6.79	7.36	7.87	7.77	7.59	5.71	9.11	8.17	8.81	7.29	7.29	6.56	6.96	6.98	6.97	7.03	8.11
PLEKHO1	NM_016274.4	NM_016274.4:475	Endogenous	11.85	9.45	8.83	10.17	10.88	10.41	8.66	8.92	11.12	10.07	10.37	10.16	10.84	9.25	9.05	10.39	9.39	9.31	10.05	9.54	9.4	8.87	8.24	10.22	10.42	10.85	10.48	9.16	9.21	8.79	8.96	9.16	8.85	9.42
PLS1	NM_002670.2	NM_002670.2:3261	Endogenous	9.5	11.42	11.46	11.83	10.24	10.73	11.29	11.38	11.29	11.33	10.95	11.29	11.17	12.04	10.86	11.64	11.3	11.52	10.93	11.23	12.17	12.37	11.62	11.46	11.62	12.46	11.11	11.8	11.89	11.36	11.97	12.17	10.69	12.74
PLXDC1	NM_020405.4	NM_020405.4:900	Endogenous	6.66	6.36	5.56	4.94	6.12	5.54	4.36	3.65	6.86	4.85	6.94	6.3	6.41	6.15	6.68	5.68	6.21	6.25	6.32	5.13	4.88	4.88	4.41	4.92	4.91	6.14	6.56	3.96	1.59	5.14	5.1	5.3	3.91	5.15
PLXNC1	NM_005761.2	NM_005761.2:3705	Endogenous	9.32	8.71	8.44	9.2	9.91	9.56	8.36	8.12	9.82	9.22	9.35	8.81	9.02	8.44	7.97	9.41	8.03	8.28	9.25	8.19	8.35	8.2	7.83	9.37	9.32	9.54	9.18	8.41	8.13	7.91	7.8	7.98	7.73	8.35
PLXND1	NM_015103.2	NM_015103.2:3711	Endogenous	8.64	7.86	9.83	7.81	8.37	8.62	6.77	6.48	7.79	7.33	8.69	8.31	7.94	7.71	7.46	8.4	7.95	7.7	8.42	7.67	7.83	7.31	6.46	7.46	7.18	7.73	8.03	7.24	6.5	7.13	7.12	6.97	7.06	7.18
PMP22	NM_000304.2	NM_000304.2:1644	Endogenous	11.28	9.93	9.09	9.35	11.45	9.91	8.35	8.55	10.58	9.79	10.55	10.16	9.85	9.99	9.25	10.44	9.9	9.67	10.43	8.91	9.21	8.51	8.32	10.36	10.31	11.21	10.51	10.13	10.1	8.78	9.16	9.4	9.73	8.87
PNPLA6	NM_006702.3	NM_006702.3:3941	Endogenous	7.88	8.25	6.92	7.54	8.5	7.78	7.64	7.37	7.89	7.86	8.33	8.25	8.22	8.21	7.85	8.25	8.26	7.87	7.95	8.19	8.34	7.76	7.33	7.18	7.82	7.5	7.9	7.53	6.63	7.64	7.76	7.51	7.56	7.82
POPDC3	NM_022361.4	NM_022361.4:980	Endogenous	2.56	3.4	1.56	2.91	6.51	3.35	2.38	3.89	3.01	3.88	3.49	1.49	3.13	3.37	2.45	2.15	0	4.12	3.82	3	5.85	0.07	0.56	5.42	0.06	4.19	7.26	3.3	0.19	1.68	3.88	4.34	0.61	4.73
POSTN	NM_001135935.1	NM_001135935.1:910	Endogenous	12.28	12.43	11.97	9.32	12.8	11.8	10.7	9.19	12.31	11.8	13.44	11.49	11.81	12.92	12.45	12.8	11.76	12.4	12.32	8.62	8.96	8.23	10.25	12.07	12.71	12.54	12.54	8.54	11.6	10.62	11	10.96	8.35	9.17
PPFIBP2	NM_003621.2	NM_003621.2:2350	Endogenous	8.16	9.87	9.34	8.36	8.49	8.17	9.41	9.8	9.5	8.69	9.09	9.1	9.02	9.28	8.49	9.24	9.4	9.21	8.71	9.05	8.7	9.13	9.39	8.88	8.96	9.22	8.99	9.7	8.95	9.55	9.26	8.94	9.43	9.14
PPL	NM_002705.4	NM_002705.4:2435	Endogenous	6.73	7.29	8.4	7.54	8.34	5.03	7.23	6.23	6.99	6.63	8.4	8.13	9.3	8.11	7.12	8.06	8.93	7.99	8.64	7.64	8.12	7.02	7.85	8.37	7.58	8.5	9.02	8.59	9.31	8.99	8.97	8.82	9.88	8.25
PPP1R16B	NM_015568.2	NM_015568.2:2860	Endogenous	7.95	6.15	5.13	7.85	8.14	6.63	6.3	6.2	9.16	6.92	5.59	6.03	6.03	4.85	5.68	6.9	5.21	5.42	4.66	6.88	6.02	5.65	4.18	7.56	6.14	7.34	5.28	6.11	2.69	5.05	4.94	5.22	5.5	5.3
PPP2CB	NM_001009552.1	NM_001009552.1:1075	Endogenous	11.17	10.01	10.04	10.6	10.7	10.98	10.41	10.67	10.89	10.38	10.54	10.48	10.16	10.6	10.64	10.76	9.66	10.59	10.94	10.63	11.04	10.4	10.08	10.8	10.23	10.97	10.33	10.7	9.57	10.17	10.78	10.94	9.98	10.83
PPP2R1A	NM_014225.3	NM_014225.3:1440	Endogenous	11.82	11.94	12.18	12.47	12.38	11.97	12.47	11.76	11.65	12.01	12.59	12.21	12.06	12.62	12.03	12.54	12.33	12.33	12.42	12.36	12.69	12.26	12.76	11.73	11.72	12.46	11.78	12.57	11.76	12.26	12.27	12.19	12.47	12.2
PPP3R1	NM_000945.3	NM_000945.3:2385	Endogenous	11.34	11.61	11.22	11.24	11.4	11.01	11.26	11.23	11.58	11.25	11.78	11.35	11.4	11.42	11.72	11.54	11.57	11.57	11.52	11.51	11.43	11.3	11.51	11.54	11.66	11.53	11.53	11.67	11.43	11.51	11.63	11.59	11.53	12.03
PRELP	NM_002725.3	NM_002725.3:5250	Endogenous	8.43	0.94	5.33	2.42	6.08	4.91	5.58	0	7.36	2.41	6.56	7.07	5.96	5.25	3.33	5.79	4.33	3.03	3.94	2.8	3.11	0.07	0.06	2.87	0.06	5.95	6	0.21	5.38	1.68	1.1	2.48	1.24	0.37
PRF1	NM_005041.3	NM_005041.3:2120	Endogenous	7.39	6.13	5.95	8.7	7.06	8.32	6.02	6.43	8.16	8.41	7.34	6.17	6.31	6.48	6.34	7.58	5.27	6.4	6.64	7.67	6.61	4.98	4.93	6.62	8.28	7.17	5.65	5.93	3.85	6.39	5.63	5.13	6.68	7.15
PRKCB	NM_212535.1	NM_212535.1:1750	Endogenous	8.57	5.98	5	7.28	7.93	6.49	6.06	5.59	8.89	6.36	6.14	6.41	7.13	5.3	5.18	6.57	5.5	5.3	5.65	6.71	6.61	6	4.67	7.21	6.41	6.85	5.24	5.84	5.82	5.42	5.76	5.98	5.65	6.65
PRKCG	NM_002739.3	NM_002739.3:445	Endogenous	0.79	0.94	0	0	6.15	0	6.41	1.85	6.8	0.49	2.49	0.16	2.94	2.35	4.08	1.59	0	5.63	2.08	3	2.32	1.05	3.69	5.42	0.06	0.54	0.18	4.34	1.59	0	0.33	1.74	0.61	4.8
PRKCZ	NM_002744.4	NM_002744.4:771	Endogenous	6.85	8.59	7.55	8.17	7.76	8.23	8.26	8.41	8.06	7.78	7.61	8.31	8.78	8.79	7.86	8.38	8.56	8.28	8.31	8.46	8.13	8.1	8.92	7.78	8.14	8.71	8.31	8.62	7.85	9.03	9.13	8.78	7.64	8.01
PROK2	NM_021935.3	NM_021935.3:827	Endogenous	6.8	6.58	5.49	5.38	6.39	9.73	5.4	6.37	3.51	9.21	9.09	6.21	4.2	8.39	3.33	4.22	3.91	9.08	5.03	6.29	6.4	5.46	8.89	7.23	5.81	5.16	5.1	5.04	4.16	5.75	5.1	4.63	5.03	6.29
PROM1	NM_006017.1	NM_006017.1:925	Endogenous	6.95	11.18	9	10.24	10.37	8.55	10.93	7.53	10.56	6.44	9.58	3.8	11.18	10.47	7.8	8.31	6.94	11.52	8.88	12.73	12.32	12.27	11.3	11.51	7.32	10.59	10.98	11.99	10.13	10.05	10.43	10.56	10.66	10.25
PRR15L	NM_024320.2	NM_024320.2:1005	Endogenous	8	10.24	9.89	9.75	9.16	8.63	10.24	9.79	9.21	9.46	10.21	10.86	10.14	10.09	9.82	10.13	9.25	10.21	9.73	10.01	9.67	10.23	10.22	9.98	10.25	9.21	8.43	10.41	9.71	9	9.51	9.86	9.72	9.48
PRSS22	NM_022119.3	NM_022119.3:499	Endogenous	5.28	9.47	7.71	6.43	9.06	8.39	8.16	4.47	8.32	7.89	8.35	6.67	8.51	9.42	6.93	6.83	8.71	7.97	7.89	8.4	10.67	5.74	6.89	7.81	7.99	7.9	7.91	7.71	9.54	7.83	7.72	8.13	9.44	8.55
PRSS8	NM_002773.3	NM_002773.3:917	Endogenous	5.94	9.4	9.21	8.26	8.41	7.58	8.6	8.98	7.1	8.82	9.22	9.11	9.14	9.87	8.48	9.16	9.08	8.47	8.24	8.72	9.31	9.03	9.84	7.58	7.79	8.54	9.42	9.34	9.46	8.76	9.09	9.28	9.13	9.48
PTEN	NM_000314.4	NM_000314.4:1351	Endogenous	11.54	11.09	10.11	10.81	11.14	11.12	9.5	10.93	11.26	10.92	11.05	10.75	10.12	10.88	10.54	10.87	10.7	10.99	10.45	10.77	10.54	10.59	10.39	11.31	11.01	11.22	10.85	10.36	11.29	11.14	10.84	10.68	10.16	11.25
PTGDS	NM_000954.5	NM_000954.5:180	Endogenous	11.63	8.01	7.5	8.3	10.05	6.57	5.5	5.68	10.4	6.14	6.84	8.52	9.19	6.2	8.85	6.41	9.26	6.09	5.85	9.47	8.14	5.82	3.13	8.24	6.51	9.09	5.92	7.63	3.85	6.85	7.59	8.25	7.38	6.84
PTGIS	NM_000961.3	NM_000961.3:1409	Endogenous	11.49	4.46	7.92	6.31	8.61	6.79	7.18	3.47	9.14	6.95	8.35	8.42	8.45	7.99	6.61	7.9	4.83	5.79	5.65	5.37	3.88	5.2	4	6.52	5.34	8.11	8.05	4.57	7.11	3.67	4.45	4.42	5.33	4.01
PTGS2	NM_000963.1	NM_000963.1:495	Endogenous	9.71	8.81	4.96	7.33	7.78	10.86	6.35	7.75	7.44	11.14	9.39	8.72	6.35	9.48	5.64	5.51	5.75	9.63	9.78	8.97	7.77	6.43	8.61	9.3	7.11	7.8	6.99	7.32	5.17	7.7	7.44	7.92	8.52	8.25
PTK2	NM_153831.2	NM_153831.2:965	Endogenous	10.14	10.09	10.56	9.52	9.77	9.64	9.76	9.82	9.91	9.36	9.69	10.05	9.84	9.88	9.47	9.65	10.43	10.08	10.16	9.9	9.88	9.48	10.51	9.42	10.7	10.32	10.19	10.05	11.19	9.84	10.13	10.1	10.45	10.55
PTK2B	NM_004103.3	NM_004103.3:735	Endogenous	9.28	9.21	8.19	9.26	9.76	10.06	9.57	9.2	11.04	9.88	9.04	8.88	9.46	9.95	8.61	9.49	7.87	8.53	8.79	10.1	9.99	9.25	8.84	9.12	8.96	9.73	9.63	9.38	9.2	8.66	9.75	10.19	9.22	9.45
PTK6	NM_005975.2	NM_005975.2:1715	Endogenous	4.43	8.89	8.78	5.68	8.39	7.77	8.41	6.83	7.43	7.01	8.46	7.41	7.7	9.44	7.38	8.19	7.86	7.88	6.74	8.55	8.91	8.44	9.24	6.74	8.43	8.21	9.26	8.21	7.87	8.37	8.31	8.22	7.36	8.58
PTPRB	NM_002837.3	NM_002837.3:2625	Endogenous	8.78	8.56	8.32	7.16	9.32	8.5	8.1	8.06	8.34	8.02	9.05	8.61	8.26	8.52	8.62	8.24	8.22	8.1	7.93	8.27	8.73	7.69	8.23	8.05	7.78	8.41	8.48	9.02	9.22	7.73	8.14	8.26	7.5	8.82
PTPRC	NM_080923.2	NM_080923.2:154	Endogenous	9	8.51	7.12	9.19	9.93	8.76	7.86	8.11	10.8	9	8.4	8.08	8.85	7.25	7.39	8.74	7.13	7.14	7.62	8.39	8.41	7.17	5.9	9.82	9.45	8.22	7.97	7.23	7.22	7.13	6.67	7.08	7.47	7.72
PTPRM	NM_002845.3	NM_002845.3:1680	Endogenous	9.95	8.52	7.81	7.03	9.1	8.05	7.56	6.59	8.81	7.79	8.47	8.22	8.35	7.76	7.67	7.51	7.3	7.36	7.94	7.59	6.99	7.19	6.69	8.49	8.01	8.69	8.81	7.68	7.35	7.06	7.41	7.38	7.19	7.78
PTRF	NM_012232.5	NM_012232.5:86	Endogenous	8.26	5.91	5.33	4.72	6.53	5.74	4.5	3.73	6.02	5.5	7.23	6.72	6.88	6.6	6.96	6.18	6.53	6.27	6.92	4.94	5.72	4.15	3.91	5.59	5.3	5.81	6.42	3.46	4.16	5.08	5.34	5.6	5.85	5.15
PTTG1	NM_004219.2	NM_004219.2:542	Endogenous	9.18	10.57	9.82	11.96	9.45	10.43	9.73	11.22	9.47	11.27	10.83	10.93	9.63	10.15	11.18	10.9	10.57	11.54	11.39	11.01	10.68	11.51	11.42	11.22	10.84	10.27	10.63	9.6	10.28	11.39	11.22	11.06	10.68	11.69
PTX3	NM_002852.3	NM_002852.3:1152	Endogenous	6.83	5.33	5.19	4.02	6.12	7.67	2.17	3.14	5.27	6.96	6.14	6.23	5.11	6.25	2.45	4.1	4.65	5.63	1.57	5.51	5.05	5.02	6.63	5.95	4.05	6.31	5.97	4.25	4.81	4.76	4.45	3.98	4.06	4.32
PXDN	NM_012293.1	NM_012293.1:1960	Endogenous	10.83	9.99	8.93	7.53	10.49	9.09	8.36	7.73	8.64	9.15	11.19	10	9.82	10.58	9.29	9.28	9.63	10.33	10.73	9.63	9.06	9.14	9.52	9.64	8.85	10.36	10.47	8.7	8.23	9.2	9.13	9.1	8.97	9.4
PYCARD	NM_013258.3	NM_013258.3:714	Endogenous	6.61	8.92	7.26	8.94	8.54	8.28	8.05	8.76	7.66	8	8.78	6.47	7.73	9.18	8	8.8	7.9	8.17	7.94	8	8.41	8.45	9.5	8.43	8.41	7.88	8.82	7.47	8.95	7.93	7.83	7.97	8.19	8.7
QKI	NM_006775.2	NM_006775.2:838	Endogenous	11.77	10.08	9.63	9.74	11.09	10.42	9.09	8.69	10.78	10.07	10.71	10.38	10.32	9.93	9.83	10.37	9.84	9.42	10.05	9.13	9.23	8.82	9.56	10.51	10.64	10.84	10.83	9.2	9.98	8.79	9.06	9.12	8.83	9.38
RAB25	NM_020387.2	NM_020387.2:245	Endogenous	7.19	10.66	10.12	9.81	10.95	10.19	10.97	9.75	10.61	9.9	10.85	10.23	9.94	10.31	10.05	10.7	9.89	11.18	11.33	10.42	10.52	10.62	11.09	10.09	9.87	10.12	10.58	10.73	10.31	10.49	10.32	10.14	9.84	10.8
RAC1	NM_198829.1	NM_198829.1:1250	Endogenous	11.64	12.83	12.39	11.72	12.33	11.7	11.63	12.45	11.37	12	12.61	11.72	11.69	12.53	11.8	12.37	11.93	12.49	12.05	11.86	12.45	12.09	12.47	11.68	11.7	12.54	11.77	12.62	12.17	12.09	12.16	12.2	11.71	12.7
RAC2	NM_002872.3	NM_002872.3:1069	Endogenous	8.2	8.07	7.64	9.03	9.26	8.39	8.06	7	10.16	8.69	8.17	7.69	8.04	8.32	7.84	8.61	6.46	8.1	7.72	8.51	9	8.45	7.47	8.23	7.82	8.57	7.74	6.82	7.4	7.41	7.28	7.33	6.71	6.99
RAF1	NM_002880.3	NM_002880.3:1444	Endogenous	9.75	9.41	9.3	9.26	9.4	9.05	9.41	9.01	9.37	9.2	9.21	9.21	9.26	9.2	9.12	9.69	9.37	9.39	9.45	9.61	9.36	9.77	9.32	9.23	8.98	9.45	8.86	9.27	9.24	9.18	9.54	9.62	9.14	9.22
RAMP1	NM_005855.2	NM_005855.2:200	Endogenous	9.83	3.94	4.56	4.87	7.24	8.57	4.67	4.66	7.48	5.4	5.78	7.48	7.23	4.29	5.5	6.06	5.9	8.83	6.95	5.61	4	7.09	3.69	6.04	7.28	7.48	7.94	0.21	4.92	4.07	4.39	4.08	3.73	5.3
RAMP2	NM_005854.2	NM_005854.2:282	Endogenous	9.33	7.55	7.27	6.7	8.42	7.28	7.13	6.3	7.76	6.53	8.47	8.51	9.07	7.66	7.45	7.26	8.74	7.61	7.22	7.36	7.07	7.24	7.42	6.91	7.23	8.34	7.84	7.18	5.73	7.33	7.6	7.51	8.35	7.3
RB1	NM_000321.1	NM_000321.1:2110	Endogenous	9.97	10.69	10.31	10.44	10.27	10.02	9.97	9.11	10.4	10	10.2	10.07	10.11	10.3	10.37	10.99	9.94	10.28	10.19	10.28	9.8	10.62	11.63	10.05	10.23	10.25	10.8	10.11	10.28	10.62	10.9	11.03	11.07	11.17
RBL1	NM_183404.1	NM_183404.1:1110	Endogenous	8.64	9.31	9	8.23	8.23	9.02	8.54	9.64	8.4	9.01	8.89	9.2	8.44	8.5	9.08	8.18	9.35	8.45	8.5	8.74	8.36	8.24	9.36	8.46	10.08	8.27	9.5	8.13	9.12	9.46	9.62	9.44	9.55	9.19
RBL2	NM_005611.3	NM_005611.3:1310	Endogenous	10.34	10.08	9.75	9.91	9.84	9.85	9.87	9.96	11.05	9.86	10.3	9.93	10.22	10.5	9.47	10.28	9.78	10.04	10.16	9.67	9.81	9.75	10.59	10.17	10.45	10.02	9.77	10.82	9.88	9.81	9.92	9.94	9.99	9.72
RBM47	NM_019027.3	NM_019027.3:150	Endogenous	8.04	9.82	9.98	10.6	9.06	9.99	10.18	9.61	9.52	10.16	9.07	8.83	8.92	9.2	9.3	9.94	9.29	9.61	8.49	9.48	10.02	10.28	10.05	9.31	8.47	10.01	8.61	10.59	9.76	9	9.19	9.46	8.73	9.52
RBPJ	NM_015874.3	NM_015874.3:850	Endogenous	10.6	10.07	10.37	10.37	10.56	10.59	10.22	10.09	10.31	10.71	9.95	10.5	10.27	9.88	10	10.59	9.63	10.09	9.59	10.01	10.29	10.24	10.19	10.35	10.34	10.51	10.02	10.48	10.4	10.23	10.02	9.96	9.4	9.67
RBX1	NM_014248.2	NM_014248.2:162	Endogenous	10.99	10.77	10.82	10.98	10.76	10.62	10.71	10.65	10.65	10.59	10.81	10.91	11.03	10.94	11.08	11.04	10.73	11.11	11.28	11.19	11.07	11.11	10.33	10.67	10.54	11.08	10.38	9.91	10.36	10.53	10.57	10.64	10.7	11.01
RELN	NM_005045.2	NM_005045.2:345	Endogenous	6.85	4.58	3.6	3.81	5.71	2.32	3.52	2.55	5.55	2.94	2.17	5.31	4.43	4.91	3.87	3.33	5.75	3.8	2.74	0.11	1.92	1.05	0.06	5.27	3.04	6.41	4.72	2.91	4.33	0	1.98	4.26	2.72	2.16
RGCC	NM_014059.2	NM_014059.2:765	Endogenous	11.68	9.74	9.1	8.75	10.94	8.71	8.84	8.27	9.84	9.47	9.5	9.55	10.23	9.34	9.15	9.3	10.22	9.42	9.1	9.49	8.76	9.45	9.67	9.98	9.91	10.88	10.05	10.57	12.32	9.92	10.04	10.1	10.33	9.78
RHOA	NM_001664.2	NM_001664.2:1230	Endogenous	11.15	10.93	11	11.37	11.37	11.08	10.81	10.21	10.97	11.1	11.59	11.28	10.96	10.99	11	11.46	10.91	11.64	11.75	11.3	10.96	11.85	11.08	10.78	10.42	11	10.54	10.74	10.63	10.96	11.17	11.24	10.84	10.86
RNH1	NM_203384.1	NM_203384.1:1192	Endogenous	9.55	9.41	9.54	9.37	9.61	9.58	9.06	9.12	8.87	8.88	9.64	9.37	9.46	10.1	9.31	9.62	9.77	9.66	9.53	9.54	9.64	9.53	8.66	8.8	8.91	9.16	8.78	8.99	8.73	8.99	9.08	9.24	9.13	8.86
ROBO4	NM_019055.5	NM_019055.5:3080	Endogenous	7.14	6.22	5.82	5.3	5.83	5.4	5.02	4.85	5.47	5.71	6.57	6.47	6.1	6.01	5.94	5.26	7.25	6.31	5.65	6.31	6.05	5.43	5.85	5.06	4.3	6.23	5.28	4.7	3.12	5.75	5.31	5.67	5.7	6.57
ROCK1	NM_005406.1	NM_005406.1:2660	Endogenous	11.2	10.25	9.58	10.41	10.5	10.31	9.79	10.43	10.9	10.57	10.43	10.04	10.3	9.73	10.17	10.06	9.79	10.03	10.82	9.88	10.19	9.46	9.36	10.7	10.45	10.55	10.05	10.34	10.33	9.77	10.01	10.09	9.9	10.49
ROCK2	NM_004850.3	NM_004850.3:3140	Endogenous	11.59	12.07	11.77	10.22	11.22	10.93	11.29	11.46	11.15	10.43	11.62	12.12	11.86	11.54	11.76	11.82	12.29	11.31	11.43	11.96	11.92	11.4	11.21	10.71	11.36	11.26	11.38	10.97	11.62	12.06	11.66	11.56	11.86	11.54
RORA	NM_134261.2	NM_134261.2:1715	Endogenous	9.42	7.15	6.03	7.13	8.53	7.17	7.58	6.49	8.35	7.19	7.43	7.71	7.84	8.12	7.64	7.27	6.71	6.93	7.43	7.86	8.06	6.34	4	8.55	7.3	7.74	8.08	6.39	7.5	7.15	6.88	6.8	6.84	7.89
RORB	NM_006914.3	NM_006914.3:1840	Endogenous	5.86	2.26	2.91	0	2.52	0	0	0	0.56	1.91	3.49	1.49	0.1	2.95	1.03	0.5	0.58	0.33	0.8	2.26	2.32	3.06	0.06	1.65	2.85	3.8	0.18	0.21	1.59	0	0	0.17	1.24	0.37
RPS27A	NM_002954.5	NM_002954.5:650	Endogenous	15.47	15.47	15.24	15.53	15.53	15.42	15.1	15.34	15.42	14.94	15.65	15.94	15.5	15.71	16.1	15.58	15.64	16.37	15.67	15.85	15.39	15.67	15.3	16.07	16.09	15.8	15.38	15.19	15.69	16.1	15.83	15.69	15.54	16.45
RPS6KB1	NM_003161.2	NM_003161.2:310	Endogenous	9.84	9.45	9.53	9.5	9.6	9.42	9.63	9.29	9.5	9.78	9.23	9.67	9.74	9.25	9.63	9.54	9.25	9.33	9.29	9.23	9.26	9.37	9.47	9.72	9.74	9.32	9.6	9.41	9.66	9.05	9.24	9.31	9.41	9.53
RPS6KB2	NM_003952.2	NM_003952.2:980	Endogenous	7.75	7.83	8.11	8.17	7.86	8.31	7.68	8.43	7.43	7.92	7.82	7.99	8.04	8.07	7.93	7.84	8.11	8.25	8.09	8.45	7.95	8.12	7.54	7.6	7.51	7.6	6.73	6.97	6.84	7.65	7.98	8.16	8.24	7.87
RRAS	NM_006270.3	NM_006270.3:330	Endogenous	8.94	8.62	6.86	6.74	8.86	7.84	7.85	8.02	8.16	7.92	9.53	8.55	8.58	8.99	8.03	8.88	8.74	8.07	8.66	7.7	7.77	7.21	8.97	8.49	8.59	9.46	8.54	9.23	8.85	8.3	8.2	8.34	8.44	8.35
RTN4	NM_007008.2	NM_007008.2:275	Endogenous	12.37	12.09	11.9	11.72	12.26	11.79	11.97	11.2	11.87	11.72	12.25	12.38	11.68	12.44	11.81	12.29	11.5	11.83	12.22	11.95	12.13	11.31	11.56	11.55	12.06	12.38	11.68	12.2	12	11.7	11.58	11.6	11.26	12.13
RUNX1	NM_001754.4	NM_001754.4:635	Endogenous	9.3	8.64	8.42	8.27	9.52	8.07	8	6.77	8.75	8.11	9.19	8.58	9.08	8.89	8.2	8.57	8.68	8.04	9.36	9.1	8.25	7.27	7.57	8.16	7.57	8.43	8.66	8.21	7.76	7.72	7.92	7.99	8.66	8.26
RUNX1T1	NM_004349.2	NM_004349.2:1085	Endogenous	9.15	6.15	6.47	4.64	6.94	6.4	5.3	4.15	8.1	4.73	7.06	7.3	7.36	6.82	6.14	6.39	7.51	5.12	6.36	5.04	5.1	5.16	4	5.23	6.41	7.11	6.93	5.09	2.69	4.29	4.9	4.76	3.98	5.44
S100A14	NM_020672.1	NM_020672.1:460	Endogenous	6.45	8.79	9.55	9.82	10.02	9.03	8.95	7.4	8.55	10.7	9.19	6.75	8.84	9.11	8.75	9.46	5.21	11.28	9.51	10.18	10.13	9.65	8.59	9.6	8.52	10.07	9.72	9.3	8.14	9.24	9.43	9.73	9.68	11.77
S100A7	NM_002963.2	NM_002963.2:69	Endogenous	0.79	3.74	0	0	0.12	0	2.72	0	1.2	2.41	1.17	0.16	0.1	0.39	0.19	3.52	0	0.2	0.31	6.51	11.2	1.05	2.2	4.97	0.06	1.23	0.54	0.21	0.19	4.07	0	2.48	4.32	0.37
S1PR1	NM_001400.4	NM_001400.4:802	Endogenous	6.56	5.43	4.85	4.56	6.17	4.17	4.21	3.89	6.6	4.89	6	5.79	5.11	5.64	4.82	4.83	5.39	4.91	4.92	5.44	4.47	4.71	3.57	5.23	4.64	6.05	5.1	3.96	2.92	4.61	3.96	4.56	4.32	5.15
SACS	NM_014363.4	NM_014363.4:1475	Endogenous	8.73	7.5	6.64	6.51	7.83	7.5	6.98	6.14	7.36	6.66	7.73	7.01	6.76	6.52	7.61	6.86	5.63	7.14	7.77	7.44	6.9	6.9	5.77	8.49	8.18	7.35	7.91	6.18	7.81	6.57	6.67	6.57	7.18	8.41
SAMSN1	NM_022136.3	NM_022136.3:560	Endogenous	9.13	8.45	6.93	8.64	10.25	9.23	7.95	7.76	9.23	9.47	8.72	8.21	8.23	7.31	7.37	8.8	6.95	7.9	8.19	7.87	8.79	7.5	6.97	9.27	8.73	8.53	7.73	7.37	7.91	6.97	7	6.96	7.21	7.45
SCG2	NM_003469.3	NM_003469.3:1400	Endogenous	8.77	5.15	5.44	3.89	6.08	4.53	3.84	4.02	6.87	4.4	5.94	6.59	6.44	5.2	4.57	4.22	4.6	4.12	6.41	4.31	4.54	3.53	2.74	6.51	5.55	7.17	6.07	3.46	3.73	3	4.62	4.26	2.29	4.98
SCNN1A	NM_001038.4	NM_001038.4:2780	Endogenous	7.83	9.84	9.81	11.3	10.48	10.12	10.7	8.73	12.48	11.07	10.44	9.52	11.14	11.06	9.02	10.6	10.92	10.95	10.86	11.41	11.16	10.83	10.71	10.53	7.69	10.57	10.53	12.83	11.53	10.91	11.39	11.53	10.64	11.78
SDC4	NM_002999.2	NM_002999.2:1310	Endogenous	11.16	11.97	11.43	9.3	11.6	10.52	11.17	11.27	11.71	11.03	12.37	11.89	12.75	12.19	11.29	11.98	11.83	10.79	11.07	11.01	11.71	11.77	11.74	11.06	11.44	11.76	12.63	11.73	12.32	10.9	11.22	11.38	11.39	11.41
SELE	NM_000450.2	NM_000450.2:1505	Endogenous	8.38	7.57	6.11	4.31	5.26	5.69	7.13	4.89	3.79	6.19	7.39	6.56	5.43	6.01	4.42	4.6	3.04	5.34	3.94	4.46	4.47	0.07	2.95	5.19	3.86	3.26	5.71	4.16	0.19	5.85	5.94	6.13	5.14	5.44
SEMA3E	NM_012431.1	NM_012431.1:2184	Endogenous	8.27	0	0	2.21	4.94	3.08	0	0	0.56	0.49	3.16	6.75	3.58	1.31	1.67	0.68	0	1.27	0.31	2.55	0.29	0.07	3.57	3.87	0.06	8.53	6.17	5.84	4.92	1.34	0.33	0.17	0	0.37
SERINC5	NM_001174071.1	NM_001174071.1:790	Endogenous	10.35	11.82	11.53	9.88	11.09	9.69	11.28	10.87	9.96	10.45	10.87	11.13	10.67	11.91	10.71	10.96	11.13	10.91	10.32	11.22	11.2	11.61	11.51	10.74	10.69	10.92	11.86	10.43	11.91	11.18	10.61	10.52	10.62	10.49
SERPINA1	NM_000295.4	NM_000295.4:760	Endogenous	7.44	10.23	9.95	9.5	10.26	10.94	10	8.59	11.64	10.36	9.82	9.51	8.55	12.57	9.53	11.59	7.24	11.14	8.64	13.39	14.37	10.78	10.85	11.98	10.81	10.9	9.12	13.15	12.48	10.65	10.5	10.61	8.89	12.37
SERPINE1	NM_001165413.1	NM_001165413.1:1670	Endogenous	12.97	8.97	7.94	7.97	10.4	8.23	7.6	7.15	9.25	9.61	10.27	9.37	8.16	10.15	7.87	9.24	7	9.45	8.56	8.15	7.85	7.06	7.92	8.99	7.14	7.77	8.99	7.1	10.14	7.53	7.61	8.09	8.28	9.07
SERPINF1	NM_002615.4	NM_002615.4:888	Endogenous	13.16	10.93	11.29	9.85	12.59	10.95	9.59	8.93	11.95	10.18	12.01	11.12	10.93	11.07	10.73	11.95	11.33	10.32	11.65	10.03	10.64	9.47	9.04	10.73	11.3	12.26	11.12	9.71	8.16	9.49	9.95	10.17	9.06	9.61
SERPING1	NM_000062.2	NM_000062.2:305	Endogenous	12.56	10.37	10.22	11.28	11.9	11.09	9.41	8.6	11.22	10.18	11.65	11.21	11.42	10.64	10.03	11.85	10.86	9.38	11.64	9.3	9.64	9.34	8.16	10.22	11	11.61	10.52	9.48	9.82	8.63	9.38	9.67	9.27	9.9
SERPINH1	NM_001235.2	NM_001235.2:880	Endogenous	12.68	11.84	11.22	10.78	12.69	11.32	10.95	10.79	10.6	11.28	12.94	11.49	11.63	12.01	12.5	11.83	12.27	11.98	12.59	11.09	10.86	10.58	11.21	11.39	10.98	11.66	12.07	10.28	10.62	10.8	11.01	11.11	11.01	10.75
SET	NM_001122821.1	NM_001122821.1:2385	Endogenous	9.97	9.95	9.32	10.12	9.94	10.3	9.82	9.98	9.76	10.02	10.78	10.88	10.12	10.44	10.75	10.01	10.43	10.42	10.65	10.55	10.32	10.65	10.33	10.17	10.52	9.65	10.07	9.85	9.85	10.62	10.32	10.06	10.17	10.51
SETD2	NM_014159.6	NM_014159.6:1386	Endogenous	10.71	10.49	10.36	10.32	10.2	10.11	10.42	9.6	10.69	9.85	10.11	10.21	10.39	10.29	10.21	10.25	10.44	10	10.04	10.32	10.18	10.13	10.06	9.84	9.93	9.7	9.85	9.92	10.5	10.32	10.48	10.48	10.25	10.01
SFRP1	NM_003012.3	NM_003012.3:3320	Endogenous	8.58	3.94	4.65	5.1	7.03	3.22	3.12	1.85	10.08	3.63	6.56	7.53	5.46	3.97	3.33	4.97	3.64	3.22	1.57	3.49	3.3	2.65	3.44	5.49	3.86	7.51	6.56	3.11	4.16	1.96	3.58	4.7	3.73	0.37
SFRP2	NM_003013.2	NM_003013.2:840	Endogenous	12.69	8.21	11.53	8.73	12.7	10.19	8.07	4.27	9.15	8.13	12.48	11.09	11.04	10.87	7.88	12.06	8.55	10.04	11.63	3.62	5.15	0.07	0.06	10.31	8.47	12.42	10.96	9.57	0.19	7.91	7.75	7.64	4.44	5.78
SH2B3	NM_005475.2	NM_005475.2:4285	Endogenous	9.14	8.94	8.44	9.13	9.16	9.45	7.95	8	9.54	8.9	9.07	8.83	8.44	8.51	8.79	9.07	8.42	8.49	8.03	8.38	8.43	8.48	8	8.64	8.53	8.91	8.96	7.99	7.87	7.86	8.09	8.21	8.72	8.29
SH2D3A	NM_005490.2	NM_005490.2:412	Endogenous	5.86	9.42	6.93	8.15	8.44	8.29	8.31	8.44	8.87	8.21	8.68	8.3	7.73	8.69	8.12	8.24	8.01	8.48	7.89	8.47	8.39	8.51	8.43	8.11	7.96	8.85	8.92	9.24	8.51	8.31	8.19	8.09	7.7	8.67
SH3YL1	NM_001159597.1	NM_001159597.1:216	Endogenous	6.97	8.29	8.12	5.79	8	6.49	8.19	6.97	7.65	7.36	8.59	8.05	7.7	9.21	8.1	7.62	8.17	8.87	8.18	8.15	8.09	8.37	8.43	7.61	7.87	8.27	7.87	7.87	8.03	8.33	8.19	7.9	8.04	8.42
SHB	NM_003028.2	NM_003028.2:3200	Endogenous	5.62	5.36	6.02	5.16	5.52	5.91	5.78	5.7	7.24	7.21	6.19	5.98	5.72	7.45	6.31	5.75	5.42	5.91	6.36	6.07	6.1	6.34	6.46	5.59	2.62	5.32	6.07	6.65	5.64	5.25	5.63	5.6	4.91	6.11
SIRT1	NM_012238.4	NM_012238.4:1595	Endogenous	9.5	8.7	8.99	8.45	9.51	9.01	8.61	8.64	9.38	8.33	8.43	8.52	8.58	8.63	8.98	8.99	8.32	8.63	8.42	8.45	8.41	7.93	8.47	9.23	8.4	8.73	8.83	8.87	9.57	8.6	8.82	8.68	8.16	8.47
SKP1	NM_170679.2	NM_170679.2:630	Endogenous	13.45	12.62	13.1	12.56	12.85	12.45	12.82	12.81	12.79	12.66	13.35	13.04	12.84	13.15	12.5	13.14	12.67	13.2	13.36	13.17	13.15	13.57	13.06	13.44	13.02	13.76	13.26	12.64	13.24	13.43	13.1	12.93	12.71	13.68
SLC12A6	NM_001042494.1	NM_001042494.1:3962	Endogenous	8.35	7.62	6.74	7.74	8.7	7.67	7.28	6.99	9.27	7.38	7.83	7.25	7.58	7.91	6.94	8.44	7.16	7.54	7.2	7.25	7.26	7.58	7.22	8.07	7.67	8.69	8.65	8.03	8.23	7.74	7.15	7.04	6.72	7.49
SLC2A1	NM_006516.2	NM_006516.2:2500	Endogenous	5.72	8.15	8.71	7.23	10.04	7.22	7.07	8.02	8.25	7.91	10.92	9.84	9.35	9.2	9.41	10.46	9.45	10.18	10.89	8.71	8.06	9.66	8.67	9.52	9.36	9.25	9.72	8.59	8.23	8.42	9.3	9.36	9.95	9.79
SLC35A3	NM_012243.1	NM_012243.1:605	Endogenous	9.76	11.05	11.5	10.82	10.5	10.97	11.23	11.42	11	9.72	11.04	11.46	10.77	11.48	11.13	11.89	11.2	11.5	10.63	10.96	11.19	11.23	11.32	11.26	10.79	11.45	10.69	12.13	11.43	10.87	11.14	11.33	10.96	11.92
SLC37A1	NM_018964.3	NM_018964.3:810	Endogenous	5.34	7.64	7.18	7.33	7.64	8.17	6.94	7.46	7.85	8.31	7.36	7.06	6.33	7.57	6.23	7.47	6.69	8.01	7.82	8	8.18	8.57	7.16	7.33	6.43	6.81	7.31	7.67	7.28	6.95	6.78	6.5	7.71	7.98
SLC44A4	NM_032794.1	NM_032794.1:1798	Endogenous	5.4	10.19	9.33	9.29	9	9.6	10.04	8.1	8.66	10.35	9.27	9.82	9.38	10.47	8.76	10.04	8.27	9.76	8.52	10.15	10.15	9.78	9.26	9.05	8.3	9.63	9.53	10.48	9.14	9.28	10.1	10.56	9.1	10.91
SLIT2	NM_004787.1	NM_004787.1:2430	Endogenous	10.33	4.79	6.35	5.04	7.73	6.13	5.62	3.14	9.09	5.2	8.1	7.62	7.99	6.54	4.57	7.62	5.14	3.22	4.8	3.19	2.89	1.64	4.48	5.56	4.81	7.34	7.28	5.28	4.98	4.72	3.79	4.42	3.19	5.3
SLPI	NM_003064.2	NM_003064.2:330	Endogenous	5.72	9.86	9.02	9.41	9.73	7.64	8.01	6.69	8.08	8.63	10.16	6.52	9.52	9.23	7.38	7.91	7.51	9.03	8.8	9.84	10.02	8.72	9.53	10.29	7.83	8.64	11.3	8.79	8.23	9.35	10.77	11.14	11.25	10.15
SMAD1	NM_005900.2	NM_005900.2:1850	Endogenous	10.11	9.78	9.25	9.42	9.67	9.31	9.95	9.52	9.68	9.44	9.75	9.71	9.53	9.5	9.71	9.55	9.4	9.97	9.51	9.89	9.79	9.29	9.64	10.2	9.48	10	9.53	9.88	9.06	9.72	9.99	10.13	9.58	10.02
SMAD2	NM_005901.5	NM_005901.5:1678	Endogenous	10.76	10.24	9.94	10.48	10.49	10.02	9.92	10.28	10.66	10.55	10.42	10	10.2	9.9	10.18	10.11	9.61	10.73	8.47	10.29	10.48	9.97	10.23	10.73	10.62	10.51	10.59	10.06	10.35	10.08	10.26	10.31	10.09	10.69
SMAD3	NM_005902.3	NM_005902.3:4220	Endogenous	8.81	8.53	7.88	8.74	8.41	6.96	8.9	8.37	10.04	8.56	7.84	8.22	8.34	9.26	8.11	9.01	8.47	8.61	7.88	8.44	8.49	8.06	8.66	8.35	7.8	9.25	9.19	8.15	8.83	8.56	8.74	8.81	8.17	8.69
SMAD4	NM_005359.3	NM_005359.3:1370	Endogenous	10.37	9.69	9.23	10.17	10.03	9.95	9.39	9.88	10.19	9.95	9.69	9.62	10.04	8.11	9.95	8.58	9.34	9.93	9.52	9.58	9.83	8.84	6.15	9.92	10	9.74	9.62	8.29	9.59	8.21	9.25	9.68	9.26	9.56
SMAD5	NM_005903.5	NM_005903.5:1044	Endogenous	10.57	10.15	10.09	9.94	9.82	9.98	10.21	10.13	10.25	10.36	10.31	9.83	9.86	10.25	9.9	10	9.51	9.85	10.18	10.01	10.26	10.38	10.01	10.58	9.63	10.29	10.27	10.04	10.69	10.05	9.89	9.9	9.5	10.03
SMAD9	NM_001127217.2	NM_001127217.2:1152	Endogenous	8.43	7.25	6.62	4.91	7.32	5.27	6.62	3.96	7.07	7.51	7.77	7.06	6.91	7.96	7.42	3.84	6.04	7.67	6.66	9.1	8.02	7.22	7.48	6.35	3.04	6.81	6.05	9.73	0.19	5.82	6.04	6.15	6.48	7.39
SMC3	NM_005445.3	NM_005445.3:3525	Endogenous	9.66	9.93	9.62	9.77	9.22	9.89	9.27	10.24	9.53	10.02	9.97	10.04	9.75	9.97	9.75	10.01	9.79	9.74	9.98	9.72	9.68	9.65	9.59	9.86	9.73	9.85	9.44	9.04	10.33	10.2	10.21	10.26	10.24	9.84
SMOC1	NM_001034852.1	NM_001034852.1:1990	Endogenous	6.33	3.94	0	3.17	6.56	1.71	2.38	0	2.49	1.13	6.81	3.25	10.62	6.82	6.45	2.15	7.75	3.91	0.8	4.53	4.11	5.39	5.65	3.07	7.22	4.3	7.78	0.77	2.05	7.18	7.96	7.91	8.37	5.85
SMURF1	NM_181349.1	NM_181349.1:5162	Endogenous	8.26	8.42	8.58	8.15	9.01	7.98	8.35	8.26	8.92	7.98	8.4	8.3	8.58	8.74	8.56	8.61	8.43	8.04	8.03	8.31	9.07	8.01	8.61	7.9	7.84	9.23	8.72	9.17	9.32	8.22	8.07	8.37	8.21	8.35
SMURF2	NM_022739.3	NM_022739.3:2605	Endogenous	10.13	9.41	9.31	9.46	9.95	9.71	9.55	9.31	9.92	9.4	9.63	9.97	10.57	9.19	9.51	9.55	9.63	9.15	9.69	9.26	9.55	8.92	9.6	9.85	10.01	9.96	9.85	9.86	9.8	9.29	9.31	9.2	9.45	9.45
SNAI1	NM_005985.2	NM_005985.2:63	Endogenous	7.94	8	6.77	6.23	8.96	7.16	6.35	6.34	6.43	8.61	8.52	7.74	7.75	8.09	7.75	6.96	7.46	8.33	7.88	7.24	7.59	6.85	6.84	7.06	6.64	7.14	7.71	6.65	7.97	7.07	7.1	7.31	7.9	6.92
SNAI2	NM_003068.3	NM_003068.3:740	Endogenous	8.79	7.81	7.47	6.05	8.34	7.8	6.59	6.42	6.35	7.42	8.97	7.64	7.48	8.21	7.55	7.75	8.21	8.61	8.59	6.8	6.8	6.81	6.88	7.69	8.09	8.65	7.5	7.04	6.13	6.69	6.94	7.26	6.53	6.87
SNAI3	NM_178310.1	NM_178310.1:820	Endogenous	5.52	3.26	3.99	4.8	5.26	3.35	3.69	2.87	6.14	4.1	1.17	3.91	4.28	2.95	1.67	4.97	2.28	3.54	2.74	4.53	3.76	3.53	2.2	4.82	4.37	4.67	3.68	3.3	0.19	4.29	3.88	3.49	3.98	3.45
SNRPF	NM_003095.2	NM_003095.2:225	Endogenous	10.69	11.63	11.9	12.59	11.33	11.91	11.57	12.25	11.12	11.75	12.02	12.04	11.74	11.57	12.44	12.22	11.96	12.4	12.51	12.6	12.31	12.16	12.58	12.19	11.81	11.95	11.44	11.82	11.74	11.97	12.07	12.26	11.67	12.99
SOD1	NM_000454.4	NM_000454.4:35	Endogenous	8.91	8.45	8.14	8.64	8.44	8.41	8.08	8.46	8.07	8.63	9.15	8.83	8.88	9.21	7.99	8.99	8.04	8.93	8.73	8.64	8.83	8.52	7.92	8.1	8.51	8.5	9.05	8.8	8.95	8.38	8.45	8.63	8.68	8.7
SORD	NM_003104.4	NM_003104.4:1345	Endogenous	9.03	10.9	10.4	9.34	9.73	11.67	11.11	10.81	9.11	10.48	10.51	10.35	10.12	10.53	11.25	11.05	10.62	12.05	10.97	11.62	11.95	12.6	10.75	11.91	10.88	10.47	10.88	10.47	10.51	11.14	10.6	10.52	11.18	11.02
SOX17	NM_022454.3	NM_022454.3:1374	Endogenous	6.59	5.07	4.69	4.02	4.89	4.95	4.21	4.21	4.57	4.28	5.75	5.38	5.39	5.39	4.26	3.84	5.36	5.49	4.05	3.86	5.2	4.59	3.8	3.77	4.75	6.14	5	4.07	3.46	4.19	4.45	4.49	4.55	3.89
SOX2	NM_003106.2	NM_003106.2:151	Endogenous	0.79	0	8.13	4.98	0.12	6.91	0	1.52	4.41	0	0.16	0.16	2.16	0.39	0.19	6.31	0	0.2	0.31	6.09	0.29	0.07	0.06	0.06	1.61	1.23	0.18	0.21	0.19	0	0	0.17	0	5.3
SOX9	NM_000346.2	NM_000346.2:2135	Endogenous	9.83	11.99	12.61	11.24	11.84	10.03	11.65	12.04	11.33	11.27	12.55	14.14	12.06	12.67	12.16	14.22	12.06	11.74	12.17	11.98	12.55	12.65	12.61	12.11	11.49	11.99	12.26	13.34	12.86	12.64	11.81	11.64	12.93	12.13
SP1	NM_003109.1	NM_003109.1:5970	Endogenous	8.03	8.19	7.59	8.45	8.03	7.83	8.12	8.17	8.75	7.96	8.13	8.12	8.04	8.21	7.77	8.59	7.96	8.21	8.46	8.15	8.26	7.76	8.15	8.07	7.61	8.06	7.79	8.32	7.69	7.65	8.02	8.1	7.7	8.38
SPARC	NM_003118.2	NM_003118.2:910	Endogenous	15.8	13.87	13.58	11.5	14.75	13.23	12.38	11.36	13.56	12.75	15.35	13.79	14.28	14.59	14.36	14.28	14.46	14.11	14.77	12.23	12.46	12.17	12.46	13.61	13.42	14.43	14.14	11.81	12.34	12.72	13.18	13.3	12.27	12.45
SPARCL1	NM_004684.4	NM_004684.4:2265	Endogenous	13.92	10.14	10.61	9.88	11.63	10.42	9.56	8.72	11.27	9.47	11.2	12.22	11.6	10.72	10.12	9.94	10.44	10.34	10.04	10.04	9.9	8.84	9.36	10.81	10.64	12.05	11.97	9.27	7.63	9.64	9.72	9.79	10.04	11.04
SPDEF	NM_012391.1	NM_012391.1:1335	Endogenous	5.72	8.31	4.36	6.8	7.92	9.38	5.25	4.66	10.22	10.31	4.33	4.77	3.13	2.95	7.28	7.4	5.94	8.29	5.03	8.27	7.08	6.71	7.24	9.83	4.44	7.83	6.6	10.15	3.73	7.38	7.95	8.3	7.32	8.86
SPHK2	NM_020126.3	NM_020126.3:2443	Endogenous	7.24	8.45	7.71	7.7	7.99	7.11	8.58	7.86	7.16	7.71	7.91	8.15	8.73	8.49	8.2	7.68	8.77	7.35	7.45	8.53	8.44	8.31	8.28	7.66	7.68	7.55	7.1	7.17	6.75	8.38	8.5	8.58	8.98	8.24
SPINK5	NM_006846.3	NM_006846.3:2595	Endogenous	2.56	5.74	0	7.82	5.68	2.92	7.12	2.35	6.84	3.88	4.16	3.68	5.11	0.39	4.17	6.18	4.7	0.2	0.8	4.23	3.3	5.62	4.83	6.15	1.01	5.73	6.6	7.6	0.19	4.43	5.8	6.42	5.27	6.11
SPINT1	NM_001032367.1	NM_001032367.1:1315	Endogenous	7.53	10.1	9.73	10.05	9.99	9.83	10	9.79	10.01	9.73	10.03	10.14	9.88	11.2	9.92	10.65	10.04	10.3	10.09	10.55	11.13	10.8	9.82	9.44	8.94	10.62	10.94	10.1	10.56	10.44	10.38	10.26	10	10.8
SPOCK3	NM_001204355.1	NM_001204355.1:730	Endogenous	4.31	0	1.56	0	1.32	0	0	0	2.68	2.94	0.16	3.07	2.73	0.39	0.19	0.5	0	0.33	1.57	1.89	0.29	0.07	0.06	1.65	1.01	1.23	0.54	0.21	0.19	0	0	0.17	0	0.37
SPP1	NM_000582.2	NM_000582.2:760	Endogenous	9.91	10.79	10.06	9.23	12.79	13.33	10.68	8.57	8.34	13.49	12.3	11.86	9.51	12.68	8.28	14.18	8.85	12.01	12.37	5.08	9.01	8.69	6.42	12.05	10.8	11.36	13.41	6.56	15.1	9.98	8.95	8.53	6.61	8.06
SRC	NM_005417.3	NM_005417.3:1410	Endogenous	9.76	10.64	9.75	9.32	9.43	9.11	9.98	10	10.28	10.27	9.95	10.58	9.57	10.41	10.06	9.75	10.56	9.56	9.68	10.3	10.03	9.92	10.27	9.54	8.99	10.06	10.31	10.32	10.13	9.75	10.29	10.56	10.37	9.94
SRF	NM_003131.2	NM_003131.2:4040	Endogenous	11.34	9.34	8.96	9.41	9.59	9.8	9.13	9.04	9.23	9.48	9.59	9.54	10.29	9.15	9.55	9.58	9.61	9.35	9.62	9.42	8.84	9.19	9.29	9.55	9.09	9.74	9.78	9.67	9.3	9.19	9.35	9.4	9.52	9.9
SRGN	NR_036430.1	NR_036430.1:65	Endogenous	11.39	11.06	9.69	11.39	12.38	12.04	10.14	9.97	11.4	11.84	12.09	10.9	10.57	10.67	9.98	11.03	9.53	11.03	10.67	10.54	10.58	9.77	9.84	11.58	11.31	11.12	10.39	9.62	11.2	9.96	9.94	10	9.89	10.27
SRPK2	NM_182692.1	NM_182692.1:340	Endogenous	9.47	9	9	8.85	9.4	8.57	9.11	8.75	9.15	9.15	9.2	8.63	9.12	9.54	8.9	8.59	9.2	8.98	9.37	8.74	9.02	8.52	8.99	8.83	9	8.8	9.01	9.35	9.18	9.12	8.94	8.9	9.22	8.93
SRPX2	NM_014467.2	NM_014467.2:1420	Endogenous	9.25	8.35	7.47	5.55	9.02	7.42	6.67	6.5	6.74	7.43	8.62	8.91	8.5	9.18	8.1	10.82	8.29	7.04	7.96	9.8	10.13	5.07	7.81	7.52	7.83	8.06	10.02	6.22	6.18	8.31	7.76	7.67	5.88	6.99
SSTR2	NM_001050.2	NM_001050.2:1060	Endogenous	5.81	3.26	2.58	2.77	4.53	3.08	1.26	1.52	3.4	3.44	3.86	3.55	2.16	3.18	2.72	1.59	2.89	2.55	4.05	2.55	0.29	2.06	0.06	2.39	2.36	4.07	0.18	0.21	0.19	0	1.98	0.17	3.19	1.67
ST14	NM_021978.3	NM_021978.3:1405	Endogenous	10.22	12.39	12.31	11.54	11.13	11.44	12.94	12.41	11.34	12.2	12.43	12.43	13.22	12.56	11.91	12.61	12.09	11.83	11.95	12.21	12.21	12.77	12.15	11.33	11.72	11.81	12.88	11.75	12.56	12.16	12.32	12.37	12.18	12.45
STAB1	NM_015136.2	NM_015136.2:95	Endogenous	8.94	6.68	6.58	6.93	7.73	7.63	6.43	5.93	7.64	6.31	7.86	7.7	6.64	6.39	6.68	6.84	7.23	6.42	6.23	7.07	6.5	6.7	6.31	6.87	5.89	7.24	7.06	6.31	5.03	6.24	6.42	6.67	6.12	7.28
STAB2	NM_017564.9	NM_017564.9:3000	Endogenous	2.56	4.33	2.76	3.17	4.05	4.23	2.72	2.72	5.67	2.94	4.25	3.55	0.34	2.35	3.62	0.68	3.31	3.22	4.05	3.62	2.64	2.38	2.49	4.59	2.03	5.73	3.68	3.11	0.91	2.19	3.22	3.63	3.31	3.76
STAT1	NM_139266.1	NM_139266.1:455	Endogenous	11.1	12.06	11.29	13.62	11.64	13.06	11.73	12.37	12.2	13.52	11.96	10.96	12.28	10.71	11.07	13.74	11.35	10.77	13.06	11.76	12.05	11.52	10.64	12.14	13.59	12.13	11.23	11.15	10.74	11.71	11.39	11.48	11.04	11.87
STAT3	NM_139276.2	NM_139276.2:4535	Endogenous	12.38	12.44	11.46	11.41	11.93	11.7	12.06	10.91	11.76	12.25	12.34	12.01	11.94	12.12	11.99	12.31	11.43	11.76	12.05	12.24	12.31	11.58	11.94	11.98	11.66	11.91	11.76	12.25	11.85	11.4	11.76	12.03	12.25	12.04
SULF1	NM_001128204.1	NM_001128204.1:3004	Endogenous	11.81	11.24	10.47	9.49	12.85	11.47	10.54	9.23	11.35	11.38	12.36	11.16	11.92	11.57	10.88	12.65	10.94	11.12	12.73	8.21	9.01	9.32	8.31	12.12	11.49	12.9	12.63	9.19	10.35	9.54	10.25	10.51	8.78	9.37
SV2B	NM_001167580.1	NM_001167580.1:2154	Endogenous	6.59	3.74	1.89	1.96	4.94	2.32	3.69	0	6.13	3.08	4.81	4.94	5.11	5.03	2.95	3.84	1.23	2.81	1.57	3	2.89	0.07	0.06	5.31	2.62	4.83	4.45	0.21	0.19	2.19	2.27	2.97	1.68	4.01
SYK	NM_003177.3	NM_003177.3:1685	Endogenous	8.38	9.77	9.35	8.96	9.7	9.5	10.23	9.68	10.31	9.88	10.24	10.15	9.28	10.37	9.44	10.11	9.59	9.1	8.88	10	9.95	10.14	9.83	9.39	9.73	9.71	10.01	9.92	10.15	10.43	9.91	9.42	9.39	9.52
SYNE1	NM_015293.1	NM_015293.1:7755	Endogenous	8.97	6.57	5.95	6.59	7.95	7.02	5.82	5.48	8.65	6.74	6.84	7.32	7.9	6.09	6.43	6.84	6.86	5.21	6.71	6.87	6.12	4.53	4.18	7.39	6.65	7.39	7.32	6.56	4.92	5.55	5.87	5.67	5.45	6.14
TACSTD2	NM_002353.2	NM_002353.2:1840	Endogenous	7.01	6.44	9.27	7.88	9.98	4.53	8.51	8.77	12.72	6.43	8.88	12.14	10.45	8.13	5.31	10.86	8.15	11.05	13	9.55	8.81	6.71	9.89	9.29	9.17	10.58	10.37	13.01	9.65	8.48	8.62	8.88	9.91	12.09
TAL1	NM_003189.2	NM_003189.2:4635	Endogenous	5.72	3.11	3.6	2.91	3.74	4.02	3.61	2.12	4.47	2.94	3.49	3.68	5.24	3.37	3.62	0.5	4.06	3.39	3.69	3.49	3.47	1.64	2.2	4.06	2.36	4.07	1.9	2.91	2.69	2.73	1.61	3.87	2.89	4.23
TBX1	NM_080646.1	NM_080646.1:540	Endogenous	5.34	2.52	3.05	2.21	3.85	4.42	0	0	5.44	2.41	0.18	3.07	3.58	0.39	1.03	0.5	2.28	0.33	1.57	0.11	1.92	0.07	0.06	3.07	0.06	3.94	1.37	0.21	0.19	0	0	2.75	0	0.37
TBX4	NM_018488.2	NM_018488.2:1560	Endogenous	0.79	0	2.91	0	0.12	0	0	0	0	0	0.16	3.68	0.1	0.39	0.19	0.5	0	0.2	1.57	2.26	0.29	0.07	0.06	0.06	0.06	0.54	0.18	0.21	0.19	0	0	0.17	0	0.37
TBXA2R	NM_001060.3	NM_001060.3:385	Endogenous	5.4	3.52	3.29	2.6	4.14	3.22	2.87	2.35	3.4	3.08	4.49	4.37	4.28	2.35	3.75	3.84	4.65	3.39	2.74	4.66	3.3	4.24	2.2	1.65	2.62	3.8	3.23	1.52	3.46	2.39	3.47	3.49	3.31	4.32
TCEB1	NM_001204857.1	NM_001204857.1:330	Endogenous	11.6	11.62	12.23	11.35	11.8	11.52	11.25	11.98	11.06	11.37	12.02	12.43	12.09	11.64	11.91	11.72	12.49	11.88	12.55	12.16	12.29	11.9	12.3	11.88	12.77	12.47	11.94	11.31	12.81	11.93	12.07	12.19	12.53	12.34
TCEB2	NM_007108.2	NM_007108.2:800	Endogenous	7.53	7.26	7.21	7.84	7.16	6.18	7.88	8.02	6.16	7.74	7.61	7.07	7.23	8.57	6.6	7.46	8.35	7.47	7.58	7.08	7.52	6.56	8.12	7.65	6.77	7.51	6.47	7.31	9.23	6.6	7.33	7.19	8.24	7.99
TCF20	NM_005650.1	NM_005650.1:925	Endogenous	9.24	10.71	10.51	10.19	10.05	10.4	10.65	10.92	9.78	10.6	9.89	10.43	10.56	10.25	10.29	10.44	10.16	10.31	10.79	10.47	10.28	10.4	9.97	9.73	10.06	9.98	10.1	9.61	10.86	10.16	9.83	9.88	10.45	9.9
TCF3	NM_003200.3	NM_003200.3:858	Endogenous	6.85	7.55	5.96	6.11	7.3	6.37	6.15	6	6.88	6.31	7.69	7.61	7.72	7.38	7.81	7.26	8.24	7.6	8.06	7.88	7.03	6.68	6.71	6.47	6.58	6.72	6.6	5.93	5.93	7.33	7.26	7.15	7.53	7.84
TCF4	NM_003199.1	NM_003199.1:1455	Endogenous	10.99	9.66	8.47	8.03	10.3	8.97	8.51	7.93	10.36	8.74	9.9	9.62	9.81	9.01	9.12	9.34	9.88	8.6	9.45	8.8	8.49	8.75	8.02	9.4	9.24	9.56	9.37	8.2	7.64	8.21	8.62	8.86	8.44	8.72
TDGF1	NM_003212.2	NM_003212.2:1567	Endogenous	7.77	8.54	10.19	3.05	6.99	4.78	9.78	7.39	3.51	8.49	9.97	9.48	9.28	10.41	9.53	8.95	9.65	7.77	7.53	9.66	10.84	9.66	9.67	8.49	5.01	6.25	8.71	8.53	9.99	10.49	10.3	10.16	10.18	7.54
TEK	NM_000459.3	NM_000459.3:1894	Endogenous	7.95	6.22	6.15	5.76	6.85	6.23	5.72	5	6.33	5.86	6.49	6.96	6.42	6.12	6.04	5.21	6.37	5.49	5.57	5.76	5.61	4.88	4.88	6.39	5.41	6.99	6.4	5.78	2.92	5.55	5.71	5.96	5.77	6.68
TF	NM_001063.2	NM_001063.2:640	Endogenous	4.83	2.94	1.89	2.6	3.33	0	0	2.12	4.76	3.72	0.16	1.49	3.58	1.31	0.19	0.5	0.58	2.55	0.8	4.15	2.64	0.07	1.33	0.06	0.06	4.07	0.18	0.21	2.92	1.96	4.39	5.03	5.58	0.92
TFDP1	NM_007111.4	NM_007111.4:1826	Endogenous	9.36	10.49	10.52	10.1	9.69	10.18	9.54	11.29	9.15	10.58	11.06	10.61	10.22	10.31	10.4	10.21	10.49	10.42	10.58	10.3	9.73	10.43	11.25	9.53	10.76	9.48	10.84	9.49	9.73	10.89	11.06	10.99	11.08	11.03
TFPI2	NM_006528.3	NM_006528.3:524	Endogenous	7.49	8.19	3.18	6.59	7.89	4.17	4.21	4.93	5.39	3.44	5.78	8.22	5.28	8.71	6.27	4.1	6.62	6.49	3.82	7.33	5.72	3.39	2.95	8.84	6.05	7.77	4.59	5.04	5.08	6.82	7.88	8.49	8.26	8.23
TGFB1	NM_000660.3	NM_000660.3:1260	Endogenous	8.1	7.33	6.38	6.74	8.38	7.27	6.11	5.09	7.78	6.91	8.44	7.79	8.87	7.87	8.16	7.76	7.86	7.55	8.27	7.11	7.61	6.16	5.16	7.11	7.1	7.74	7.75	6.13	6.16	6.3	6.69	6.98	7.18	6.96
TGFB2	NM_003238.2	NM_003238.2:1125	Endogenous	8.93	6.66	6.71	4.72	7.57	6.37	6.92	5.82	7.13	6.28	7.07	7.18	9.18	6.64	5.61	6.81	6.93	6.21	7.1	6.85	5.58	6.26	4.83	6.85	6.3	7.56	7.04	6.31	7.14	6.12	6	6.34	6.07	6.29
TGFBI	NM_000358.2	NM_000358.2:2030	Endogenous	13.62	13.38	13.75	10.85	13.77	12.82	11.67	12.54	12.99	12.55	14.53	13.24	13.82	14.85	13.93	13.23	13.62	13.44	14	13.59	14.72	13.7	12.82	12.95	13.74	12.95	15.35	13.29	13.57	14.17	13.87	13.4	12.84	14.41
TGFBR2	NM_001024847.1	NM_001024847.1:1760	Endogenous	11.61	9.91	11.32	9.94	10.96	9.8	9.43	10.78	11.17	9.09	10.41	11.5	11.15	10.26	10.83	10.79	10.93	10.45	10.89	10.36	10.18	11.03	9.96	9.96	10.02	11.09	10.42	11.15	10.53	10.51	10.62	10.58	10.17	10.55
THBS1	NM_003246.2	NM_003246.2:3465	Endogenous	14.26	11.99	11.11	10.32	13.08	11.31	11.07	10.94	11.63	12.01	12.84	12.3	11.9	11.9	12.15	12.42	11	11.65	12.37	10.34	9.95	9.87	10.08	11.77	10.08	11.75	12.12	10.5	12.42	10.54	10.78	11.15	10.22	11.02
THBS2	NM_003247.2	NM_003247.2:4460	Endogenous	12.98	10.79	10.83	8.02	12.26	10.97	10.15	7.68	11.63	9.27	12.88	10.93	11.32	12.34	11.43	12.43	11.25	10.51	12.27	6.93	7.94	6.99	6.65	10.66	11.16	11.11	11.67	7.05	10.58	8.93	9.72	9.81	8.1	8.03
THBS4	NM_003248.3	NM_003248.3:985	Endogenous	11.05	3.64	6.5	5.5	8.28	6.91	3.52	4.15	8.35	4.85	8.27	10.09	10.32	4.08	5.43	7.12	2.71	5.76	4.66	2.26	3.88	2.65	0.06	8.72	7.04	8.76	10.38	3.3	2.92	0.89	3.69	2.48	1.24	3.27
THY1	NM_006288.2	NM_006288.2:135	Endogenous	11.44	9.94	9.58	7.84	10.99	9.9	8.68	7.65	9.94	9.2	10.96	9.89	10.01	10.14	10.61	10.58	10.51	10.35	10.86	8.32	8.72	8.62	9.21	8.95	9.76	10.76	10.17	8.65	7.91	8.94	9.45	9.69	7.63	8.76
TIE1	NM_005424.2	NM_005424.2:2610	Endogenous	8.22	6.6	6.54	5.33	6.89	6.42	5.89	5.33	6.35	5.82	7.92	7.37	7.33	6.64	6.36	6.03	6.89	6.81	6.71	5.82	5.96	5.07	6.47	6.09	5.55	7.04	6.93	4.94	4.41	5.9	5.66	5.96	5.68	6.03
TIMP1	NM_003254.2	NM_003254.2:329	Endogenous	13.69	12.77	12.63	13.34	13.84	12.8	13.1	12.42	14.2	13.93	14.31	13.36	13.5	14.01	12.44	14.03	12.29	13.06	13.57	12.78	13.49	11.7	12.12	13.53	12.71	14.32	13.77	12.86	14.04	12.48	12.9	13.03	12.43	13.28
TIMP2	NM_003255.4	NM_003255.4:1555	Endogenous	13.19	11.37	11	10.28	12.82	11.53	10.18	8.7	11.68	10.49	12.53	11.86	12	12.11	11.65	12	12.03	11.45	12.82	10.07	10.22	9.54	9.22	11.15	11.19	12.54	12.41	10.4	9.93	10.18	10.78	11.08	9.83	10.64
TIMP4	NM_003256.2	NM_003256.2:1000	Endogenous	6.2	4.84	5.44	3.05	4.31	7.34	3.97	4.32	4.62	4.03	4.49	6.89	7.18	3.7	5.47	5.86	4.44	4.96	3.69	5.71	5.15	5.28	5.65	3.77	4.58	5.95	4.84	6.31	5.79	6.29	5.83	5.5	7.38	5.3
TJP2	NM_004817.2	NM_004817.2:2785	Endogenous	8.67	9.76	9.91	9.72	9.26	10.01	9.21	9.86	10.17	9.69	10.11	10.59	9.27	10.22	9.61	10.21	10.17	9.79	9.57	9.85	10	10.6	10.45	9.72	9.75	9.92	10.23	10.55	10.17	9.46	9.72	9.9	9.85	10.25
TJP3	NM_014428.1	NM_014428.1:1925	Endogenous	7.73	10.18	9.04	10.09	9.2	8.39	9.97	9.62	8.48	10.12	9.51	9.76	8.97	9.96	9.54	9.91	9.51	9.76	8.91	9.83	9.92	10.52	10.07	9.62	8.08	9.79	9.76	10.13	9.58	9.57	9.5	9.48	9.12	10.73
TLR4	NR_024168.1	NR_024168.1:2575	Endogenous	9.07	8.12	7.93	8.67	9.59	8.83	7.96	7.44	9.99	8.37	10.07	8.88	7.45	7.45	8.81	9.2	7.28	7.83	8.43	8.51	9.46	7.4	6.99	8.58	8.84	8.58	8.14	9.53	7.83	7.68	7.58	7.39	6.8	8.49
TMC6	NM_001127198.1	NM_001127198.1:1266	Endogenous	7.21	8.65	8.34	7.98	8.46	8.16	9.07	7.5	8.77	8.23	8.69	8.76	8.32	8.48	8.22	8.37	8.23	8.48	8.83	8.76	9.24	9.11	8.51	7.94	7.84	7.97	8.67	7.41	7.84	7.41	7.76	7.79	7.73	8.01
TMEM100	NM_018286.2	NM_018286.2:655	Endogenous	7.05	4.33	3.05	3.96	6.08	3.08	2.38	0	5.36	0	3.75	5.81	4.43	3.37	3.87	2.86	1.23	1.27	2.45	3.74	3.11	0.07	4	3.97	3.22	6.85	5.05	4.16	2.4	3.67	3.07	2.75	0.61	4.8
TMEM30B	NM_001017970.2	NM_001017970.2:2420	Endogenous	8.4	9.95	10.69	9.74	10.17	10.33	10.39	10.1	10.04	10.11	9.7	10.22	10.48	9.78	10.65	10.7	10.25	10.65	9.8	10.59	10.75	10.54	10.76	10.02	10.02	10.88	10.02	11.06	9.38	10.37	10.21	10.29	9.19	10.76
TMPRSS2	NM_005656.3	NM_005656.3:1079	Endogenous	8.84	11.63	11.32	12.1	11.64	11.39	10.97	11.17	10.19	11.08	10.87	11.75	11.16	10.87	10.11	11.96	10.95	12	11.17	11.67	12.27	12.35	11.16	11.12	10.53	10.93	11.57	11.67	12.38	11.2	11.5	11.85	12.04	12.62
TMPRSS4	NM_019894.3	NM_019894.3:1146	Endogenous	8.58	10.27	10.9	7.45	10.01	9.04	9.83	10.72	10.37	9.65	10.28	10.81	10.51	11.04	10.04	11.36	10.76	10.34	9.74	10.47	10.71	10.86	10.84	10.1	10.85	11.11	11.69	10.6	10.36	10.25	10.31	10.41	10.02	10.98
TMPRSS6	NM_153609.2	NM_153609.2:2929	Endogenous	0.79	2.52	0	0	0.12	0.62	0	0	0	0	0.16	2.33	2.47	0.39	1.03	2.55	0	0.2	0.8	1.4	0.29	0.07	1.83	0.06	0.06	0.54	0.18	0.21	2.69	2.87	1.1	0.17	2.02	0.37
TNC	NM_002160.3	NM_002160.3:1215	Endogenous	11.68	8.91	7.08	7.96	10.02	9.26	7.05	7.53	9.23	9.77	9.73	9.5	9.96	10.09	9.39	7.82	8.17	9.87	9.89	8.57	7.6	6.56	7.07	9.33	8.98	8.8	10.07	6.11	7.69	7.91	8.64	8.88	8.24	7.93
TNF	NM_000594.2	NM_000594.2:1010	Endogenous	5.07	6.89	5.03	5.77	6.72	7.36	5.83	5.62	7.21	7.73	7.02	5.87	8.45	6.03	4.7	5.79	4.7	7.7	7.42	6.51	6.24	5.24	5.43	6.59	6.12	6.23	4.78	4.83	5.03	5.59	4.99	4.93	5.1	5.48
TNFRSF12A	NM_016639.1	NM_016639.1:575	Endogenous	7.16	6.57	6.88	6.08	7	5.81	5.6	5.88	5.04	6.6	7.45	7.44	6.87	7.05	7.8	6.86	7.49	6.82	7.5	6.27	6.61	6.44	6.13	6.44	6.5	6.85	6.4	5.93	7.4	5.93	6.73	6.97	7.38	6.11
TNFRSF1A	NM_001065.2	NM_001065.2:515	Endogenous	10.9	10.43	9.34	10.58	10.75	10.31	9.53	9.99	10.58	10.28	10.43	10.51	9.89	10.32	10.39	10.61	10.23	10.44	10.72	10.62	10.48	10.15	8.86	10.15	10.32	10.62	9.96	10.49	9.94	10.01	10.05	10.15	9.55	11.04
TNFSF10	NM_003810.2	NM_003810.2:115	Endogenous	9.81	10.81	9.46	11.52	10.31	10.76	9.81	9.97	11.34	11.22	10.8	9.74	10.54	10.52	9.72	10.97	9.58	10.68	10.89	10.67	10.88	10.96	10.15	10.56	10.59	11.19	10.49	10.86	9.77	9.82	10.07	10.39	9.28	10.8
TNFSF12	NM_003809.2	NM_003809.2:339	Endogenous	9.89	8.1	7.55	8.32	9.09	8.52	7.45	6.97	9.23	8.28	8.97	8.59	8.81	8.61	7.9	8.88	8.54	7.6	8.43	7.53	8	7.44	6.86	8.03	8.58	9.09	8.45	7.46	7.23	7.25	7.35	7.63	7.45	7.28
TNFSF13	NM_003808.3	NM_003808.3:810	Endogenous	5.34	7.05	5.71	7	7.26	6.96	6.27	5.33	6.02	7.42	6.27	6.07	6.29	6.01	5.88	7.4	6.12	6.4	6.89	7.48	7.77	7.49	5.46	6.69	6.46	6.31	6.38	4.34	5.46	6.64	6.65	6.4	5.88	6.81
TNMD	NM_022144.2	NM_022144.2:462	Endogenous	0.79	3.26	3.05	1.29	3.33	0	3	6.29	0	0	4.49	6.75	4.63	0.39	0.19	7.98	0	4.02	2.45	2.55	2.64	3.97	2.49	0.06	6.18	2.74	4.59	4.99	0.91	2.19	2.52	1.74	4.6	0.37
TNN	NM_022093.1	NM_022093.1:3580	Endogenous	3.68	2.94	3.77	3.17	4.39	2.55	0	0	0	1.13	3.75	4.88	4.02	3.84	3.48	0.5	3.31	2.24	2.08	1.4	4.11	3.23	3.69	3.77	1.61	3.94	3.8	2.66	0.19	2.19	3.07	2.48	3.05	2.16
TNS1	NM_022648.4	NM_022648.4:6080	Endogenous	11.94	8.56	8.76	7.56	10.04	9.38	8	6.53	9.38	8.21	9.91	10.4	10.67	9.25	9.02	9.46	8.99	8.44	9.49	7.74	7.67	6.73	7.54	8.78	7.68	10.18	10.72	7.23	8.75	7.47	7.84	7.95	7.74	8.03
TNXB	NM_032470.3	NM_032470.3:1621	Endogenous	8.01	3.74	4.25	4.15	5.83	4.53	3.23	2.87	7.09	4.03	4.07	6.1	6.15	3.7	4.88	3.84	4.38	3.91	3.94	4.94	4.99	2.38	3.8	3.52	3.51	5.81	5.62	1.52	3.3	3	3.79	3.49	4.2	3.45
TOM1L1	NM_005486.2	NM_005486.2:685	Endogenous	9.17	9.91	9.65	9.47	9.48	9.66	10.03	10.69	10.09	10.42	9.99	10.12	10.46	10.23	10.14	10.02	9.87	10.3	9.76	9.77	9.36	9.58	10.01	10.73	10.37	9.92	10.14	10.45	10.44	9.87	9.8	9.95	9.6	9.92
TP53	NM_000546.2	NM_000546.2:1330	Endogenous	9.03	10.68	10.52	9.63	10.52	11.02	10.24	11.13	10.07	10.69	8.36	10.41	10.73	7.38	10.25	8.41	8.41	11.41	10.53	10.88	10.53	11.31	11.2	10.53	8.92	10.24	9.32	10.22	10.72	11.24	11.06	10.77	11.67	10.47
TPM2	NM_003289.3	NM_003289.3:891	Endogenous	15.71	11.91	11.91	10.64	12.52	12.01	10.96	9.98	10.97	10.98	12.95	12.77	13.29	12.15	12.66	11.85	12.27	11.81	12.93	10.84	10.56	10.14	10.42	12.17	11.63	13.33	13.42	10.56	10.65	10.98	11.93	12.27	11.74	11.15
TPSB2	NM_024164.5	NM_024164.5:521	Endogenous	11.01	9.26	7.68	9.77	12	10.18	9.63	9.2	9.82	9.06	9.49	10.46	10.28	9.3	9.37	9.29	9.76	8.58	12.27	8.89	8.53	8.14	5.28	10.58	9.95	11.92	9.47	9.93	7.39	8.56	8.8	9.07	9.11	9.57
TPSD1	NM_012217.2	NM_012217.2:585	Endogenous	0.79	0	0	0	2.22	0	0	0	0	1.57	0.16	0.16	2.47	0.39	2.11	0.5	0	0.2	0.31	0.11	1.35	0.07	0.06	0.06	0.06	0.54	0.54	0.21	0.19	1.34	0	2.48	0	0.37
TSHR	NM_001018036.2	NM_001018036.2:735	Endogenous	0.79	0	1.56	2.42	3.48	2.05	0	1.08	0	1.13	0.16	0.76	0.1	0.39	0.19	0.5	0	0.2	0.31	0.64	0.29	0.07	0.06	0.08	0.06	1.23	0.18	0.21	0.91	0	1.1	0.17	0	0.37
TSPAN1	NM_005727.2	NM_005727.2:115	Endogenous	6.23	11.27	8.03	11.33	10.64	10.94	11.06	8.84	11.07	9.95	9.79	11.63	8.21	10.79	9.43	11.79	10	11.29	10.31	11.05	12.03	12.35	10.94	11.32	8.9	12.44	10.54	12.26	9.79	10.8	11.04	11.51	10.95	12.78
TWIST1	NM_000474.3	NM_000474.3:393	Endogenous	8.05	6.73	4.89	4.02	8.05	5.62	7.73	3.37	3.4	4.4	7.66	6.07	5.91	7.39	6.61	6.57	6.04	6.63	7.73	4.46	4	3.23	4	6.44	6.14	5.47	5.92	0.21	1.59	4.07	5.34	5.53	5.47	5.25
TWIST2	NM_057179.2	NM_057179.2:482	Endogenous	7.47	4.94	4.12	3.74	6.03	4.48	4.63	2.12	5.07	4.55	5.89	5.57	5.19	5.71	4.82	3.98	4.6	5.42	5.09	1.4	1.35	3.39	0.56	4.87	4.44	5.1	4.37	1.52	0.19	2.39	3.47	3.17	3.19	0.37
TXNIP	NM_006472.1	NM_006472.1:255	Endogenous	13.29	12.5	13.19	12.7	13.79	12.45	12.19	12.02	15.11	12.64	13.83	13.42	13.68	13.91	11.36	14.14	12.67	12.92	13.34	11.86	12.21	13.95	12.74	12.83	13.01	13.73	12.57	14.47	12.54	12	11.79	11.96	12.22	12.86
TYMP	NM_001953.3	NM_001953.3:719	Endogenous	9.1	9.81	8.88	11.55	10.32	10.73	9.04	9.07	9.62	11.07	10.11	9.1	9.75	8.82	8.99	11.02	8.93	8.43	10.34	9.14	9.27	8.11	7.81	10.2	10.78	9.71	9.42	8.03	8.87	8.31	8.01	8.3	8.48	9.04
UBA52	NM_003333.3	NM_003333.3:288	Endogenous	12.42	12.84	11.95	12.75	12.81	12.65	12.16	12.53	12.3	12.32	12.89	12.87	12.22	12.48	12.45	12.68	12.43	13.27	12.96	12.83	12.51	12.98	12.57	12.64	12.38	12.82	12.19	12.53	12.57	12.56	12.16	11.73	12.45	12.8
UTS2	NM_006786.3	NM_006786.3:354	Endogenous	5.28	2.74	4.73	2.21	7.11	3.35	4.55	3.37	1.2	3.08	2.75	3.91	5.56	4.63	0.19	7.64	3.18	3.03	4.35	1.89	5.05	3.39	2.2	4.23	3.96	4.07	0.54	0.77	1.59	6.41	5.25	1.14	1.24	0.37
VAMP8	NM_003761.3	NM_003761.3:260	Endogenous	7.88	9.56	9.19	9.97	9.68	8.81	9.4	9.14	10.01	9.21	9.81	9.57	9.23	10.03	9.23	9.72	9.46	9.09	9.18	9.75	10.04	10	9.77	9.69	9.63	10.5	9.75	10.27	9.82	9.7	10	10.14	9.65	10.61
VASH1	NM_014909.4	NM_014909.4:552	Endogenous	6.23	3.26	4.19	4.37	4.94	4.78	4.15	3.96	5	4.64	4.75	4.29	5.15	3.84	4.82	4.97	5.33	4.02	4.16	4.53	3.3	4.53	3.91	4.15	3.75	4.9	4.66	3.3	1.59	3.82	3.69	4.42	3.43	3.45
VAV2	NM_003371.3	NM_003371.3:2699	Endogenous	5.9	6.44	6.07	6.88	6.94	7.44	5.56	4.32	6.42	4.77	7.17	7.73	6.46	7.86	6.82	6.79	7.42	6.76	4.05	6.64	7.27	7.21	6.89	5.02	6.64	7.17	6.77	3.11	6.67	7.46	7.12	6.79	6.45	6.19
VAV3	NM_001079874.1	NM_001079874.1:352	Endogenous	9.05	10.03	8.98	6.83	7.96	5.62	9.56	9.27	7.15	10.05	9.47	9.54	11.48	11.17	8.64	9.27	9.38	7.94	6.82	9.92	10.51	8.59	9.76	8.1	8.13	8.87	9.01	9.13	10.64	9.61	9.29	9.02	10.14	8.34
VCAM1	NM_001078.3	NM_001078.3:2535	Endogenous	11.83	9.07	7.09	7.91	9.42	7.38	7.75	7.5	10.52	7.45	8.08	8.29	9.01	7.81	7.95	8.85	8.9	7.28	8.67	7.5	7.94	6.95	6.47	8.37	9.21	8.74	8.24	7.5	7.52	7.37	7.49	7.67	7.3	7.31
VCAN	NM_004385.3	NM_004385.3:9915	Endogenous	10.89	10.03	9.58	7.38	10.61	9.46	9.05	7.72	10.31	8.78	11.56	9.75	9.64	10.38	10.6	10.85	10.03	9.26	10.79	7.84	8.21	8.36	7.59	9.68	9.5	9.83	9.64	7.18	8.98	8.06	8.55	8.95	7.34	8.01
VEGFA	NM_001025366.1	NM_001025366.1:1325	Endogenous	11.35	12.86	12.07	10.52	11.97	10.83	11.56	11.66	9.52	12.1	13.32	11.96	12.61	12.35	11.43	12.78	11.55	12.09	11.98	10.79	11.49	11.67	11.78	12.34	11.63	11.12	12.01	12.33	12.98	11.2	10.97	10.93	11.98	11.77
VEGFB	NM_003377.3	NM_003377.3:687	Endogenous	9.57	9.41	9.37	8.11	9.57	8.44	8.71	8.52	8.94	8.49	9.48	9.49	10.07	10.23	8.33	9.03	9.08	8.11	8.75	8.16	9.43	8.85	8.84	8.43	8.83	9.43	9.09	8.48	9.18	8.72	8.75	8.57	8.6	7.48
VEGFC	NM_005429.2	NM_005429.2:565	Endogenous	6.61	5.58	5.22	4.09	6.56	5.91	5.02	3.65	6.18	5.2	6.78	5.35	5.43	5.64	5.18	6	5.21	6.04	6.25	4.06	4.11	3.53	0.06	6.09	4.64	6.08	6.54	3.73	5.26	4.34	4.26	4.34	3.64	3.89
VEZF1	NM_007146.2	NM_007146.2:700	Endogenous	9.82	9.45	9.22	8.9	9.6	8.9	9.59	9.07	9.47	9.51	9.62	9.59	9.85	9.39	9.19	9.4	9.33	8.64	9.48	9.43	9.22	8.87	9.66	9.65	9.53	9.82	9.67	9.96	9.61	9.05	9.35	9.52	9.43	9.23
VHL	NM_000551.2	NM_000551.2:1280	Endogenous	9.81	9.95	10.24	10.05	9.76	9.89	10.01	10.07	10.07	9.74	9.7	9.59	9.73	9.84	9.8	9.87	10.02	9.99	10.1	10.11	9.75	9.54	9.47	9.72	9.43	9.89	9.52	9.72	9.85	9.81	10.1	10.24	9.7	9.69
VIM	NM_003380.2	NM_003380.2:694	Endogenous	15.08	13	12.48	12.48	14.26	13.23	12.15	11.34	13.81	13.02	14.26	13.66	13.47	13.31	12.73	13.91	12.91	13.26	13.73	12.07	12.01	11.73	11.98	13.26	13.01	13.61	13.46	11.9	13.54	12.21	12.13	12.18	11.67	12.23
VIT	NM_053276.3	NM_053276.3:604	Endogenous	3.47	5.26	5.41	5.01	5.17	5.24	5.02	5.09	5.07	5.29	4.33	5.73	4.86	5.09	4.88	5.26	4.87	5.53	5.42	5.25	4.94	5.16	5.16	5.02	4.81	5.47	5	5.19	4.69	5.19	4.86	5.3	4.74	5.3
VPS13A	NM_033305.2	NM_033305.2:8260	Endogenous	10.01	10.17	9.72	9.36	9.73	10.4	10.69	10.43	10.11	10.18	9.59	9.91	9.17	9.24	9.83	10.12	9.14	9.92	10.09	9.69	9.72	9.89	9.43	10.33	10.42	9.3	9.72	9.95	10.23	9.67	9.18	9.03	9.33	9.7
VSIG4	NM_001100431.1	NM_001100431.1:160	Endogenous	8.83	7.99	8.44	9.81	8.97	9.13	6.96	6.56	8.52	8.51	9.48	8.97	8.28	8.02	8.11	9.77	7.65	7.18	8.2	7.42	7.57	7.47	7.4	8.26	9.02	8.86	8.12	7.26	8.04	6.98	7.24	7.77	6.32	8.05
VWA1	NM_199121.2	NM_199121.2:3664	Endogenous	5.4	4.26	4.81	2.6	5.22	3.35	4.46	1.08	2.86	4.97	5.02	4.88	4.92	4.19	4.26	2.55	5.96	4.91	4.05	5.68	5.65	3.97	5.12	5.19	3.37	3.8	4.95	4.57	3.3	4.24	4.77	5.08	5.85	6.24
VWA2	NM_001272046.1	NM_001272046.1:3148	Endogenous	7.37	10.15	9.22	6.66	7.48	8.86	9.04	7.1	6.75	9.79	9.25	11.05	8.77	9.7	10.06	10.55	7.98	9.31	7.98	9.93	10.83	10.83	8.56	8.22	5.73	8.58	8.78	9.87	7.52	10.64	10.08	9.37	7.23	7.87
WARS	NM_004184.3	NM_004184.3:1851	Endogenous	9.1	9.69	9.69	11.31	9.83	11.06	9.19	10.34	10.03	11.36	9.38	9.32	10.62	8.82	10.15	12.24	10.09	9.68	10.63	10.71	10.87	10.2	9.18	10.13	12.19	10.54	9.24	9.49	8.48	9.64	9.7	9.88	9.41	10.48
WIPF1	NM_001077269.1	NM_001077269.1:1660	Endogenous	9.96	8.65	7.98	9.5	10.26	9.24	8.2	7.63	10.54	9.05	9.25	8.73	9.2	8.07	8.09	9.74	8.38	7.62	8.87	8.05	8.34	7.91	7.67	8.99	8.84	9.42	8.99	8.5	8.02	8.3	7.71	7.52	7.37	7.46
WNT5A	NM_003392.3	NM_003392.3:475	Endogenous	8.33	10.35	7.31	7.8	9.24	9.19	8.22	8.49	7.13	9.6	10.15	9.39	7.84	10.59	9.93	9.36	10.24	10.67	10.32	9.95	8.67	9.92	9.2	9.89	9.68	9.43	9.23	8.61	7.48	9.51	9.49	9.71	9.86	9.07
WNT5B	NM_032642.2	NM_032642.2:1745	Endogenous	7.85	5.91	4.06	3.96	6.01	3.08	7.49	3.47	5.21	4.34	4.75	5.31	4.57	0.39	5.83	4.32	5.5	4.12	6.02	6.7	7.52	6.22	5.65	5.82	4.64	5.84	5.19	5.93	0.19	8.14	7.43	6.01	6.19	7.12
WWTR1	NM_001168278.1	NM_001168278.1:1050	Endogenous	10.83	8.26	8.45	8.2	9.47	8.22	7.68	6.19	8.89	7.29	9.51	9.3	9.77	9.03	8.53	8.87	8.49	7.93	8.26	7.7	8.37	7.3	6.23	8.07	7.56	9.36	9.58	7.45	7.04	7.21	7.35	7.63	7.12	8.2
ZC3H12A	NM_025079.2	NM_025079.2:2140	Endogenous	7.82	8.47	8.04	7.97	8.26	7.49	8.3	8	7.13	8.94	8.55	8.42	8.34	8.58	6.43	9.21	7.13	8.82	8.21	9.34	9.33	9.16	8.05	8.52	6.71	7.35	7.28	9.95	6.98	7.8	7.33	7.38	9.28	8.59
ZCCHC24	XM_005269604.1	XM_005269604.1:379	Endogenous	9.13	6.29	6.22	5.55	7.68	7.06	5.35	4.47	7.41	5.48	7.39	7.97	7.95	6.92	6.83	7.04	7.27	6.53	6.79	6.14	5.75	5.35	5.07	6.51	5.98	7.34	7.22	5.14	4.41	5.4	6.4	6.13	6.35	6.16
ZEB1	NM_001128128.1	NM_001128128.1:1450	Endogenous	10.19	7.52	6.53	6.17	8.35	7.42	6.73	5.62	7.88	6.53	8.31	8.22	8.91	7.56	7.76	7.46	7.74	6.86	7.81	6.56	6.68	6.77	5.59	7.9	7.39	8.49	8.34	5.75	5.57	5.98	6.89	7.21	6.29	6.99
ZEB2	NM_014795.3	NM_014795.3:549	Endogenous	10.29	8.96	8.39	8.82	9.9	9.22	7.91	7.53	10.31	8.85	9.63	9.09	8.88	8.87	8.13	9.3	9.17	8.18	8.99	7.92	7.7	7.15	7.53	9.34	9.71	10.05	8.99	8.04	9	7.74	7.85	7.85	7.28	8.3
ZFPM2	NM_012082.3	NM_012082.3:1850	Endogenous	8.18	5.11	4.12	3.38	5.55	3.86	3.34	2.55	6.29	5.6	5.94	4.71	5.28	3.97	4.17	4.83	5.07	4.53	5.88	3.62	3.47	2.87	2.95	4.71	3.75	5.52	5.36	3.3	3.12	1.34	3.69	4.17	4.32	3.61
ZFYVE16	NM_001105251.2	NM_001105251.2:2292	Endogenous	9.58	9.29	9.3	9.11	9.42	8.92	9.26	8.86	9.31	9.21	8.96	8.66	8.93	9.03	8.46	9.13	9.07	8.56	8.34	9.55	10.06	8.87	8.68	9.22	9	8.74	8.94	7.96	9.61	8.72	8.36	8.45	8.38	8.42
ZFYVE9	NM_004799.2	NM_004799.2:2135	Endogenous	8.84	7.64	7.93	7.72	7.94	8.18	7.95	8.11	7.94	8	7.63	7.99	8.3	8.21	7.42	7.97	8.17	8.05	7.77	8.19	8.27	8.15	8.01	8.12	7.73	8.09	8.22	8.73	8.16	6.8	7.13	7.58	8.08	7.72
