# Supplementary material for: Analytical Validation of Multiplex Biomarker Assay to Stratify Colorectal Cancer into Molecular Subtypes
Source: Sci Rep. 2019 May 21;9:7665. doi: 10.1038/s41598-019-43492-0 (PMC6529539; doi:10.1038/s41598-019-43492-0)
Supplement: Supplementary file 9 — Supplementary Table S8 [file 41598_2019_43492_MOESM9_ESM.xlsx]

## Sheet: Table S8a
Table S8a: Contingency tables of subtypes assigned using NanoCRCA, CRCA-38, CRCA-786 and CMS classifiers in the pooled Montpellier/Singapore FF/OriGene cohorts.
		NanoCRCA
		Enterocyte	Goblet-like	Inflammatory	Stem-like	TA	Undetermined
CRCA-38	Enterocyte	11	0	0	0	0	0
	Goblet-like	1	6	1	0	0	0
	Inflammatory	1	0	4	1	0	2
	Stem-like	1	0	0	6	0	1			Fisher test
	TA	0	0	0	0	6	2	Not including undetermined	Concordance = 86.8%	p-value = 3.2953e-16
	Undetermined	2	0	0	0	0	2	Including undetermined	Concordance = 74.5%	p-value = 1.1513e-15
		NanoCRCA
		Enterocyte	Goblet-like	Inflammatory	Stem-like	TA	Undetermined
CRCA-786	Enterocyte	9	0	0	0	0	0
	Goblet-like	1	6	0	0	0	0
	Inflammatory	2	0	4	0	0	3
	Stem-like	2	0	0	6	0	2			Fisher test
	TA	1	0	0	0	5	2	Not including undetermined	Concordance = 83.3%	p-value = 9.2131e-14
	Undetermined	1	0	1	1	1	0	Including undetermined	Concordance = 63.8%	p-value = 5.4243e-12
		CRCA-38
		Enterocyte	Goblet-like	Inflammatory	Stem-like	TA	Undetermined
CRCA-786	Enterocyte	9	0	0	0	0	0
	Goblet-like	0	6	0	0	0	1
	Inflammatory	0	1	7	0	0	1
	Stem-like	1	0	0	8	0	1			Fisher test
	TA	0	0	0	0	7	1	Not including undetermined	Concordance = 94.9%	p-value = < 2.22e-16
	Undetermined	1	1	1	0	1	0	Including undetermined	Concordance = 78.7%	p-value = < 2.22e-16
		NanoCRCA
		Inflammatory	Enterocyte	TA	Goblet-like	Stem-like	Undetermined
CMS	CMS1	2	2	0	0	0	1
	CMS2	0	9	6	0	2	3
	CMS3	0	2	0	3	0	0			Fisher test
	CMS4	0	2	0	0	4	1	Not including undetermined	Concordance = 75%	p-value = 0.00016713
	Undetermined	3	1	0	3	1	2	Including undetermined	Concordance = 55.3%	p-value = 9.935e-05
		CRCA-38
		Inflammatory	Enterocyte	TA	Goblet-like	Stem-like	Undetermined
CMS	CMS1	4	0	0	1	0	0
	CMS2	1	7	8	0	1	3
	CMS3	0	2	0	3	0	0			Fisher test
	CMS4	0	1	0	0	6	0	Not including undetermined	Concordance = 82.4%	p-value = 1.5847e-08
	Undetermined	3	1	0	4	1	1	Including undetermined	Concordance = 61.7%	p-value = 2.0637e-08
		CRCA-786
		Inflammatory	Enterocyte	TA	Goblet-like	Stem-like	Undetermined
CMS	CMS1	5	0	0	0	0	0
	CMS2	0	5	8	1	3	3
	CMS3	0	2	0	3	0	0			Fisher test
	CMS4	0	1	0	0	6	0	Not including undetermined	Concordance = 79.4%	p-value = 3.0002e-08
	Undetermined	4	1	0	3	1	1	Including undetermined	Concordance = 59.6%	p-value = 5.6028e-08

## Sheet: Table S8b
Table S8b: Contingency tables of subtypes assigned using CRCA-786 and CMS classifiers using the original CRCSC (Colorectal Cancer Subtyping Consortium) cohort (n=3397)
		CRCA-786
		Inflammatory	Enterocyte	TA	Goblet-like	Stem-like	Undetermined
CMS	CMS1	354	13	0	24	2	60
	CMS2	11	246	695	7	19	189
	CMS3	2	16	0	307	0	35			Chi-squared test
	CMS4	21	40	0	7	559	81	Not including undetermined	Concordance = 93%	p-value < 2.2e-16
	Undetermined	75	201	22	87	122	202	Including undetermined	Concordance = 70%	p-value < 2.2e-16
N.B. CMS subtype information was retreived from the CRCSC Synapse File: cms_labels_public_all.txt

## Sheet: Table S8c
Table S8c: Contingency tables of subtypes assigned using NanoCRCA, CRCA-38, CRCA-786 and CMS classifiers in the Montpellier cohort.
		NanoCRCA
		Enterocyte	Goblet-like	Inflammatory	Stem-like	TA	Undetermined
CRCA-38	Enterocyte	6	0	0	0	0	0
	Goblet-like	0	3	0	0	0	0
	Inflammatory	0	0	2	0	0	0
	Stem-like	0	0	0	4	0	0			Fisher test
	TA	0	0	0	0	1	0	Not including undetermined	Concordance = 100%	p-value = 9.9107e-09
	Undetermined	1	0	0	0	0	0	Including undetermined	Concordance = 94.1%	p-value = 8.1618e-09
		NanoCRCA
		Enterocyte	Goblet-like	Inflammatory	Stem-like	TA	Undetermined
CRCA-786	Enterocyte	4	0	0	0	0	0
	Goblet-like	1	3	0	0	0	0
	Inflammatory	0	0	2	0	0	0
	Stem-like	1	0	0	4	0	0			Fisher test
	TA	0	0	0	0	1	0	Not including undetermined	Concordance = 87.5%	p-value = 9.8314e-06
	Undetermined	1	0	0	0	0	0	Including undetermined	Concordance = 82.4%	p-value = 2.0306e-05
		CRCA-38
		Enterocyte	Goblet-like	Inflammatory	Stem-like	TA	Undetermined
CRCA-786	Enterocyte	4	0	0	0	0	0
	Goblet-like	0	3	0	0	0	1
	Inflammatory	0	0	2	0	0	0
	Stem-like	1	0	0	4	0	0			Fisher test
	TA	0	0	0	0	1	0	Not including undetermined	Concordance = 93.3%	p-value = 1.0307e-06
	Undetermined	1	0	0	0	0	0	Including undetermined	Concordance = 82.4%	p-value = 2.5278e-06
		NanoCRCA
		Inflammatory	Enterocyte	TA	Goblet-like	Stem-like	Undetermined
CMS	CMS1	1	0	0	0	0	0
	CMS2	0	6	1	0	1	0
	CMS3	0	1	0	1	0	0			Fisher test
	CMS4	0	0	0	0	2	0	Not including undetermined	Concordance = 84.6%	p-value = 0.011966
	Undetermined	1	0	0	2	1	0	Including undetermined	Concordance = 64.7%	p-value = 0.0018073
		CRCA-38
		Inflammatory	Enterocyte	TA	Goblet-like	Stem-like	Undetermined
CMS	CMS1	1	0	0	0	0	0
	CMS2	0	5	1	0	1	1
	CMS3	0	1	0	1	0	0			Fisher test
	CMS4	0	0	0	0	2	0	Not including undetermined	Concordance = 83.3%	p-value = 0.017172
	Undetermined	1	0	0	2	1	0	Including undetermined	Concordance = 58.8%	p-value = 0.010031
		CRCA-786
		Inflammatory	Enterocyte	TA	Goblet-like	Stem-like	Undetermined
CMS	CMS1	1	0	0	0	0	0
	CMS2	0	3	1	1	2	1
	CMS3	0	1	0	1	0	0			Fisher test
	CMS4	0	0	0	0	2	0	Not including undetermined	Concordance = 66.7%	p-value = 0.15488
	Undetermined	1	0	0	2	1	0	Including undetermined	Concordance = 47.1%	p-value = 0.22623

## Sheet: Table S8d
Table S8d: Contingency tables of subtypes assigned using NanoCRCA, CRCA-38, CRCA-786 and CMS classifiers in the Singapore fresh frozen (FF) cohort.
		NanoCRCA
		Enterocyte	Goblet-like	Inflammatory	Stem-like	TA	Undetermined
CRCA-38	Enterocyte	3	0	0	0	0	0
	Goblet-like	0	1	1	0	0	0
	Inflammatory	0	0	1	1	0	0
	Stem-like	0	0	0	1	0	0			Fisher test
	TA	0	0	0	0	1	1	Not including undetermined	Concordance = 77.8%	p-value = 0.018254
	Undetermined	1	0	0	0	0	2	Including undetermined	Concordance = 69.2%	p-value = 0.026773
		NanoCRCA
		Enterocyte	Goblet-like	Inflammatory	Stem-like	TA	Undetermined
CRCA-786	Enterocyte	3	0	0	0	0	0
	Goblet-like	0	1	0	0	0	0
	Inflammatory	0	0	1	0	0	1
	Stem-like	0	0	0	1	0	1			Fisher test
	TA	1	0	0	0	0	1	Not including undetermined	Concordance = 85.7%	p-value = 0.11429
	Undetermined	0	0	1	1	1	0	Including undetermined	Concordance = 46.2%	p-value = 0.10212
		CRCA-38
		Enterocyte	Goblet-like	Inflammatory	Stem-like	TA	Undetermined
CRCA-786	Enterocyte	3	0	0	0	0	0
	Goblet-like	0	1	0	0	0	0
	Inflammatory	0	0	1	0	0	1
	Stem-like	0	0	0	1	0	1			Fisher test
	TA	0	0	0	0	1	1	Not including undetermined	Concordance = 100%	p-value = 0.028571
	Undetermined	0	1	1	0	1	0	Including undetermined	Concordance = 53.8%	p-value = 0.067459
		NanoCRCA
		Inflammatory	Enterocyte	TA	Goblet-like	Stem-like	Undetermined
CMS	CMS1	1	0	0	0	0	0
	CMS2	0	3	1	0	1	2
	CMS3	0	1	0	1	0	0			Fisher test
	CMS4	0	0	0	0	1	0	Not including undetermined	Concordance = 77.8%	p-value = 0.17989
	Undetermined	1	0	0	0	0	1	Including undetermined	Concordance = 61.5%	p-value = 0.15197
		CRCA-38
CMS		Inflammatory	Enterocyte	TA	Goblet-like	Stem-like	Undetermined
	CMS1	1	0	0	0	0	0
	CMS2	1	2	2	0	0	2
	CMS3	0	1	0	1	0	0			Fisher test
	CMS4	0	0	0	0	1	0	Not including undetermined	Concordance = 77.8%	p-value = 0.17989
	Undetermined	0	0	0	1	0	1	Including undetermined	Concordance = 61.5%	p-value = 0.15197
		CRCA-786
CMS		Inflammatory	Enterocyte	TA	Goblet-like	Stem-like	Undetermined
	CMS1	1	0	0	0	0	0
	CMS2	0	2	2	0	1	2
	CMS3	0	1	0	1	0	0			Fisher test
	CMS4	0	0	0	0	1	0	Not including undetermined	Concordance = 77.8%	p-value = 0.17989
	Undetermined	1	0	0	0	0	1	Including undetermined	Concordance = 61.5%	p-value = 0.15197

## Sheet: Table S8e
Table S8e: Contingency tables of subtypes assigned using NanoCRCA, CRCA-38, CRCA-786 and CMS classifiers in the OriGene cohort.
		NanoCRCA
		Enterocyte	Goblet-like	Inflammatory	Stem-like	TA	Undetermined
CRCA-38	Enterocyte	2	0	0	0	0	0
	Goblet-like	1	2	0	0	0	0
	Inflammatory	1	0	1	0	0	2
	Stem-like	1	0	0	1	0	1			Fisher test
	TA	0	0	0	0	4	1	Not including undetermined	Concordance = 76.9%	p-value = 0.0033855
	Undetermined	0	0	0	0	0	0	Including undetermined	Concordance = 58.8%	p-value = 0.012043
		NanoCRCA
		Enterocyte	Goblet-like	Inflammatory	Stem-like	TA	Undetermined
CRCA-786	Enterocyte	2	0	0	0	0	0
	Goblet-like	0	2	0	0	0	0
	Inflammatory	2	0	1	0	0	2
	Stem-like	1	0	0	1	0	1			Fisher test
	TA	0	0	0	0	4	1	Not including undetermined	Concordance = 76.9%	p-value = 0.0004218
	Undetermined	0	0	0	0	0	0	Including undetermined	Concordance = 58.8%	p-value = 0.0039202
		CRCA-38
		Enterocyte	Goblet-like	Inflammatory	Stem-like	TA	Undetermined
CRCA-786	Enterocyte	2	0	0	0	0	0
	Goblet-like	0	2	0	0	0	0
	Inflammatory	0	1	4	0	0	0
	Stem-like	0	0	0	3	0	0			Fisher test
	TA	0	0	0	0	5	0	Not including undetermined	Concordance = 94.1%	p-value = 2.3319e-08
	Undetermined	0	0	0	0	0	0	Including undetermined	Concordance = 94.1%	p-value = 2.3319e-08
		NanoCRCA
		Inflammatory	Enterocyte	TA	Goblet-like	Stem-like	Undetermined
CMS	CMS1	0	2	0	0	0	1
	CMS2	0	0	4	0	0	1
	CMS3	0	0	0	1	0	0			Fisher test
	CMS4	0	2	0	0	1	1	Not including undetermined	Concordance = 60%	p-value = 0.13333
	Undetermined	1	1	0	1	0	1	Including undetermined	Concordance = 41.2%	p-value = 0.66338
		CRCA-38
		Inflammatory	Enterocyte	TA	Goblet-like	Stem-like	Undetermined
CMS	CMS1	2	0	0	1	0	0
	CMS2	0	0	5	0	0	0
	CMS3	0	0	0	1	0	0			Fisher test
	CMS4	0	1	0	0	3	0	Not including undetermined	Concordance = 84.6%	p-value = 0.00028305
	Undetermined	2	1	0	1	0	0	Including undetermined	Concordance = 64.7%	p-value = 0.0012883
		CRCA-786
		Inflammatory	Enterocyte	TA	Goblet-like	Stem-like	Undetermined
CMS	CMS1	3	0	0	0	0	0
	CMS2	0	0	5	0	0	0
	CMS3	0	0	0	1	0	0			Fisher test
	CMS4	0	1	0	0	3	0	Not including undetermined	Concordance = 92.3%	p-value = 6.66e-05
	Undetermined	2	1	0	1	0	0	Including undetermined	Concordance = 70.6%	p-value = 0.00017001
