# Supplementary material for: Analytical Validation of Multiplex Biomarker Assay to Stratify Colorectal Cancer into Molecular Subtypes
Source: Sci Rep. 2019 May 21;9:7665. doi: 10.1038/s41598-019-43492-0 (PMC6529539; doi:10.1038/s41598-019-43492-0)
Supplement: Supplementary file 10 — Supplementary Table S9 [file 41598_2019_43492_MOESM10_ESM.xls]

## Sheet: Table S9a
Table S9a: Selected housekeeping genes for the Montpellier cohort
Gene Name	Gene	Order selected by geNorm	SD after normalization
FCF1-mRNA	NM_015962.4:228	1	0.23
DHX16-mRNA	NM_001164239.1:2490	2	0.176
ZNF143-mRNA	NM_003442.5:925	3	0.204
DNAJC14-mRNA	NM_032364.5:1166	4	0.247
PRPF38A-mRNA	NM_032864.3:335	5	0.247
TMUB2-mRNA	NM_024107.2:1485	6	0.26
AMMECR1L-mRNA	NM_031445.2:252	7	0.269
RPL13A-mRNA	NM_012423.2:720	discarded	0.533
ZNF384-mRNA	NM_001039920.2:1720	discarded	0.382
PPIA-mRNA	NM_021130.3:200	discarded	0.536

## Sheet: Table S9b
Table S9b: Normalised log2 data for the Montpellier cohort profiled using NanoCRCA
Gene Name	Accession #	Probe Name	Class Name	MV	MB	JC	MT	PD	NC	AM	CB	PM	JGI	JR	TD	RG	PEC	GB	SS	FP
ACSL6	NM_001009185.1	NM_001009185.1:2008	Endogenous	8.9	10.53	9.29	11.78	8.03	9.05	8.52	3.53	8.09	8.52	10.78	8.65	8.95	11.34	7.52	7.66	4.35
AQP8	NM_001169.2	NM_001169.2:35	Endogenous	2.16	1.7	0	2.84	3.54	0	0.17	3.73	2.44	0.38	0	2.35	1.12	1.07	1.3	1.15	1.21
AREG	NM_001657.2	NM_001657.2:547	Endogenous	5.55	4.96	4.47	4.79	6.39	2.7	3.07	3.73	2.66	4.43	3.02	3.1	5.37	2.51	6.37	6.37	6.06
AXIN2	NM_004655.3	NM_004655.3:1035	Endogenous	5.1	6.21	5.13	5.46	5.95	4.98	4.97	6.1	5.34	5.85	5.68	4.8	6.08	6.42	4.42	5.69	5.44
BHLHE41	NM_030762.2	NM_030762.2:655	Endogenous	9.46	8.36	9	9.35	7.42	9.45	7.7	9.35	8.87	7.35	7.2	7.63	7.57	6.99	7.63	6.86	8.18
BIRC3	NM_182962.1	NM_182962.1:3	Endogenous	0	0	0	0.05	2.48	0	0	0	0	1.58	0	0	3.13	1.84	1.3	1.48	1.21
CA1	NM_001738.2	NM_001738.2:895	Endogenous	0	0.47	1.14	2.04	11.52	0	11.33	4.63	5.46	6.79	8.6	0.72	11.88	1.07	11.66	4.88	9.63
CA4	NM_000717.3	NM_000717.3:1040	Endogenous	4.79	7.67	3.05	4.43	8.73	2	10.12	3.64	4.77	9.46	11.27	6.27	12.49	1.07	11.21	11.71	11.81
CEL	NM_001807.3	NM_001807.3:116	Endogenous	10.91	12.28	10.9	12.01	7.21	8.75	8.15	5.37	3.53	10.82	12.74	10.59	10.71	11.62	9.55	10.17	5.96
CFTR	NM_000492.3	NM_000492.3:720	Endogenous	11.43	10.42	11.1	13.22	12.28	11.28	11.4	11.19	11.61	11.88	13.56	12.05	12.38	11.53	11.72	11.11	10.85
CLCA4	NM_012128.3	NM_012128.3:1220	Endogenous	2.96	6.46	1.14	2.04	8.47	4.86	9.8	4.41	10.44	10.59	10.8	7.28	13.2	1.07	13.51	12.12	14.73
CLDN8	NM_199328.2	NM_199328.2:805	Endogenous	2.96	2.67	2.47	3.62	4.52	0	4.03	1.87	1.88	3.28	2.13	1.9	3.45	1.07	2.74	1.48	1.21
COL10A1	NM_000493.3	NM_000493.3:135	Endogenous	3.36	3.5	2.95	4.03	4.15	4.31	3.77	4.95	3.64	3.71	4.05	4.19	3.71	1.84	4.25	3.8	1.21
CXCL13	NM_006419.2	NM_006419.2:210	Endogenous	5.91	7.01	9.08	4.03	2.87	9.05	5.6	8.01	0	6.82	9.06	5.61	8.27	5.51	6.33	6.12	5.72
CXCL9	NM_002416.1	NM_002416.1:1975	Endogenous	9.26	7.9	11.07	5.65	7.61	12.08	6.93	8.75	5.62	9.18	10.9	7.78	8.97	6.61	8.05	7.32	8.39
CYP1B1	NM_000104.3	NM_000104.3:1715	Endogenous	9.68	8.39	7.91	8.06	4.86	9.13	3.46	7.12	4.9	4.63	4.13	2.35	4.58	7.19	4.42	2.32	3.97
EREG	NM_001432.2	NM_001432.2:290	Endogenous	10.35	9.94	10.4	9.88	10.58	6.48	8.69	6.89	6.1	7.82	4.94	3.89	10.6	9.85	11.28	11.32	10.33
FLNA	NM_001456.3	NM_001456.3:7335	Endogenous	12.88	12.5	12.8	11.78	11.85	12.41	11.85	12.49	11.38	11.12	11.02	10.18	11.24	11.71	12.29	12.65	11.13
GZMA	NM_006144.2	NM_006144.2:155	Endogenous	7.03	6.6	7.48	6.28	7.73	8.99	5.58	6.91	5.88	8.37	8.46	6.04	6.55	6.68	6.46	7.48	7.32
IDO1	NM_002164.3	NM_002164.3:50	Endogenous	7.01	6.34	7.95	5.32	6.03	10.7	5.6	8.46	5.34	8.78	11.07	7.4	7.55	5.13	6.9	7.09	7.62
IFIT3	NM_001031683.2	NM_001031683.2:1470	Endogenous	9.33	8.28	9.37	8.27	7.31	10.08	8.73	10.53	6.87	8.34	9.24	7.88	8.3	7.46	7.42	6.41	7.64
KRT20	NM_019010.1	NM_019010.1:1245	Endogenous	10.82	12.55	11.21	11.23	10.77	12.53	11.4	11.9	12.28	11.74	12.22	11.77	13.07	11.85	12.97	11.81	13.77
KRT23	NM_015515.3	NM_015515.3:1735	Endogenous	10.1	10.63	12.75	11.53	4.35	7.9	12.25	8.24	8.88	11.04	11.64	8.89	11.07	13.86	11.54	12.63	10.21
LINC00261	NR_001558.3	NR_001558.3:2727	Endogenous	4.56	3.72	4.43	3.49	6.61	2	3.84	5.14	7.58	8.14	6.31	6.54	7.37	6.14	6.96	5.56	8.29
LY6G6D	NM_021246.2	NM_021246.2:39	Endogenous	11.95	11.1	13.64	11.58	11.39	10.02	11.88	10.98	4.77	11.76	9.98	9.29	11.19	13.66	11.71	12.36	9.18
MET	NM_001127500.1	NM_001127500.1:1925	Endogenous	11.76	11.66	8.62	12.53	12.64	11.23	11.81	11.61	11.82	10.89	12.34	11.12	11.43	10.84	11.27	10.66	10.95
MGP	NM_000900.2	NM_000900.2:305	Endogenous	13.3	13.93	12.83	12.48	10.53	12.66	11.47	10.65	9.87	10.28	9.99	9.6	10.21	10.36	10.08	9.83	10.64
MS4A12	NM_001164470.1	NM_001164470.1:385	Endogenous	0.19	6.26	5.52	1.04	9.37	9.49	10.31	3.53	2.66	6.2	9.52	0	9.77	3.31	9.84	6.88	11.69
MSRB3	NM_198080.2	NM_198080.2:3020	Endogenous	4.79	4.53	4.64	4.73	3.43	3.89	3.9	4.52	3.42	3.28	3.78	3.59	4.13	2.51	3.81	3.8	3.47
MUC2	NM_002457.2	NM_002457.2:4070	Endogenous	4.51	8.92	6.26	4.68	13.09	9.87	10.39	10.65	14.25	14.41	14.09	14.27	15.82	7.11	16.13	13.77	15.59
PCSK1	NM_001177876.1	NM_001177876.1:1210	Endogenous	5.78	4.57	9.24	6.76	7.33	0	4.78	7.3	3.42	11.09	9.08	4.24	4.13	2.51	7.02	6.52	11.3
PLEKHB1	NM_021200.2	NM_021200.2:2050	Endogenous	9.77	6.62	10.21	9.87	9.47	6.72	7.99	7.35	7.85	10.19	10.62	9.86	10.42	10.35	10.39	10.47	6.56
QPRT	NM_014298.3	NM_014298.3:1160	Endogenous	10.41	10.56	11.15	11.39	10.04	9.47	10.21	8.08	9.29	10.43	10.71	8.35	10.94	11.83	11.14	11	7.32
RARRES3	NM_004585.3	NM_004585.3:640	Endogenous	0	0	0	0.03	0	0	0	0	0	0	0	0	1.12	1.07	1.3	1.15	1.21
REG4	NM_032044.3	NM_032044.3:189	Endogenous	3.36	5.02	1.73	3.73	8.23	4.53	6.07	7.94	9.74	10.57	8.61	9.22	10.09	1.07	10.5	7.96	10.92
SFRP2	NM_003013.2	NM_003013.2:840	Endogenous	14.17	12.68	12.47	12.64	9.4	13.77	10.39	13.28	11.78	4.43	6.21	0	5.45	9.98	9.12	4.88	7.42
SFRP4	NM_003014.2	NM_003014.2:1060	Endogenous	13.02	12.55	12.7	12.78	10.99	12.64	11.78	11.08	10.51	4.94	7.38	7.07	6.25	8.47	9.61	6.37	7.88
SLC4A4	NM_001098484.2	NM_001098484.2:666	Endogenous	4.84	5.2	5.24	4.68	8.72	4.68	7.92	6.55	4.52	8.05	7.84	6.8	9.74	4.49	9.45	7.36	9.65
SNAI2	NM_003068.3	NM_003068.3:740	Endogenous	9.68	8.3	7.99	9	8.54	8.64	9.09	9.39	9.43	7.69	7.65	7.68	8.25	7.79	8.57	7.85	7.99
SPINK4	NM_014471.1	NM_014471.1:190	Endogenous	5.36	9.77	4.57	1.62	12.43	3.17	8.51	10.11	13.22	15.02	12.17	12.02	13.85	9.05	13.31	11.59	14.78
STAT1	NM_139266.1	NM_139266.1:455	Endogenous	12.39	11.37	12.46	11.24	11.52	14.13	11.74	13.43	11.16	12.23	12.51	11.94	12.82	12.09	12.07	11.74	12.23
TAGLN	NM_003186.3	NM_003186.3:260	Endogenous	15.08	14.74	14.96	14.09	14.35	14.09	13.6	14.69	13.19	12.5	11.87	11.32	11.99	11.94	12.62	11.95	11.91
TCN1	NM_001062.3	NM_001062.3:1005	Endogenous	6.8	3.24	2.14	4.28	3.43	6.41	4.34	9.85	11.31	12.18	8.41	5.72	6.93	2.96	7.79	8.97	8.32
TFF1	NM_003225.2	NM_003225.2:210	Endogenous	12.16	8.79	5.67	10.91	9.21	9.43	8.66	10.19	12.3	11.67	11.22	10.25	12.17	10.05	12.46	12.26	14.16
TFF3	NM_003226.3	NM_003226.3:585	Endogenous	14.85	13.88	11.88	14.82	12.72	14	12.25	11.11	13.66	14.37	14.71	15.98	14.34	12.39	13.58	14.44	14.82
TOX	NM_014729.2	NM_014729.2:574	Endogenous	6.11	7.07	7.55	4.89	7.66	7.76	8.16	8.98	8.77	9.37	8.29	7.97	7.43	6.01	6.78	6.62	8.35
TWIST1	NM_000474.3	NM_000474.3:393	Endogenous	3.24	1.01	1.95	3.62	3.74	3.52	1.63	3.83	3.64	1.58	3.18	3.32	1.12	1.07	1.3	3.24	2.03
ZEB1	NM_001128128.1	NM_001128128.1:1450	Endogenous	8.37	8.34	8.87	7.62	7.8	7.59	7.9	7.88	7.15	6.97	6.55	7.02	7.1	6.06	7.67	6.94	7.4
ZEB2	NM_014795.3	NM_014795.3:549	Endogenous	9.81	9.2	9	9.23	8.42	9.58	9.44	9.02	8.71	8.11	8.09	7.35	8.61	8.53	8.6	8.3	8.43
ZG16	NM_152338.2	NM_152338.2:427	Endogenous	2.96	6.99	3.23	2.04	13	3.62	9.98	6.9	10.46	11.52	11.19	7.12	13.87	2.51	14.82	10.43	12.55

## Sheet: Table S9c
Table S9c: Selected housekeeping genes for the Singapore fresh frozen (FF) cohort
Gene Name	Gene	Order selected by geNorm	SD after normalization
AMMECR1L-mRNA	NM_031445.2:252	1	0.284
ZNF143-mRNA	NM_003442.5:925	2	0.226
DHX16-mRNA	NM_001164239.1:2490	3	0.258
DNAJC14-mRNA	NM_032364.5:1166	4	0.243
TMUB2-mRNA	NM_024107.2:1485	5	0.289
FCF1-mRNA	NM_015962.4:228	6	0.281
ZNF384-mRNA	NM_001039920.2:1720	7	0.299
PRPF38A-mRNA	NM_032864.3:335	8	0.31
RPL13A-mRNA	NM_012423.2:720	discarded	0.611
PPIA-mRNA	NM_021130.3:200	discarded	0.453

## Sheet: Table S9d
Table S9d: Normalised log2 data of Singapore fresh frozen (FF) cohort profiled using NanoCRCA
Gene Name	Accession #	Probe Name	Class Name	1162	1171	1180	1255	1341	1419	1456	1489	858	883	939	1030	1164	1414	865	890	919	928	934	935	936	948	1176	1184	1386	1399	1448	1463	1465	1477	1504	1550	1556	1177	1277	1457	1528	1533	1543	1567	1604	1607	269	1037	1354	153
ACSL6	NM_001009185.1	NM_001009185.1:2008	Endogenous	1.95	1.91	3.47	3.04	4.51	7.87	7.72	7.21	2.82	7.15	9.06	5.85	7.55	7.92	8.75	8.77	4.46	5.62	8.19	4.77	3.56	4.8	4.13	5.52	9.25	8	7.18	4.84	6.98	4.8	9.33	7.2	3.17	2.89	9.09	3.3	4.36	5.85	9.23	7.03	6.59	4.49	6.6	8.03	8.73	6.66
AQP8	NM_001169.2	NM_001169.2:35	Endogenous	2.65	2.32	2.23	2.21	0.29	3.45	2.27	2.67	2	2.14	3.12	2.19	3.11	3.22	3.05	3.13	0.85	2.61	3.48	3.06	3.44	3.58	0.34	1.44	2.48	1.87	1.52	3.11	0.57	2.6	2.34	1.81	0	0.51	1.94	0.01	0.3	3.91	1.35	0.5	2.09	1.61	3.99	2.61	1.98	3.04
AREG	NM_001657.2	NM_001657.2:547	Endogenous	3.48	2.64	0.36	2.68	4.05	4.27	1.22	4.16	2.33	4.05	3.65	2.87	4.52	0.17	5.93	4.55	4.35	3.9	0.46	4.09	3.76	3.44	2.89	4.8	3.78	1.5	2.57	4	2.38	4.08	4.37	3.36	1.87	3.99	4.8	2.54	0.3	0.46	5.09	2.46	3.27	0.19	0.96	2.25	3.93	3.35
AXIN2	NM_004655.3	NM_004655.3:1035	Endogenous	3.76	2.64	1.77	4.12	2.78	5.08	4.78	3.93	4.11	4.46	4.58	4.4	4.47	3.88	3.56	5.03	4.24	4.65	4.86	3.96	5.18	4.09	4.42	5.17	4.39	4.21	4.49	3.27	4.29	3.48	4.32	4.57	4.23	3.55	4.06	3.57	3.42	4.45	4.43	4.3	4.61	4.16	4.44	4.38	3.93	4.33
BHLHE41	NM_030762.2	NM_030762.2:655	Endogenous	7.39	8.89	8.18	8.07	7.35	8.16	7.59	7.11	7.05	4.95	7.58	6.78	6.44	7.97	4.79	4.28	7.06	6.5	3.93	8.05	8.1	6.52	7.87	6.95	7.77	6.76	6.12	6.47	6.49	6.17	7.18	6.3	6.68	4.92	4.8	6.69	7.17	9.75	4.17	5.8	7.49	6.53	9.57	5.69	3.93	8.14
BIRC3	NM_182962.1	NM_182962.1:3	Endogenous	3.63	1.91	1.77	0.86	4.43	1.06	0.33	0.97	0.03	2.73	0.35	0	1.39	1.02	0.82	0.41	0	1.21	0.58	1.99	2.43	0	0.34	0	0	1.5	0.04	2.14	0	0	0	0	0	0.77	0	1.49	0.3	0.46	0	0	2.09	3.74	2.63	1.78	0.04	0.99
CA1	NM_001738.2	NM_001738.2:895	Endogenous	2.65	4.84	0.36	11.17	0.29	7.41	2.27	8.36	0.03	4.05	0.35	0	0	1.94	0.82	2.25	0	0.34	3.65	12.79	3.44	2.51	0.34	10.99	2.22	8.96	7.9	5.75	7.26	0.77	0.81	7.14	8.93	1.65	0	1.93	0.3	0.46	0	3.04	2.79	0.19	2.08	9.26	1.98	2.64
CA4	NM_000717.3	NM_000717.3:1040	Endogenous	2.35	5.02	3.9	11.03	3.94	6.24	4.97	8.09	3.48	7.21	3.65	3.46	3.23	8.01	11.64	8.19	4.35	5.58	7.99	12.99	6.83	4.65	4.13	11.38	4.72	9.07	8.63	8.42	8.26	3.73	2.91	10.2	3.65	2.19	4.14	3.3	5.33	2.43	2.6	6.1	1.55	3.61	4.15	10.11	4.84	3.35
CEL	NM_001807.3	NM_001807.3:116	Endogenous	5.61	4.4	4.92	11.67	5.27	8.48	10.16	10.5	5.03	12.28	8.66	8.76	9.58	5.75	13.89	13.91	9.17	6.81	10.43	5.78	5.56	5.94	5.76	11.94	9.49	8.87	9.66	5.99	5.56	11.01	10.67	7.77	4.36	3.55	8.07	4.58	4.28	5.41	11.98	6.42	6.01	5.03	5.14	11.19	8.54	10.9
CFTR	NM_000492.3	NM_000492.3:720	Endogenous	4.38	12.2	10.45	10.92	9.69	11.2	11.33	11.47	12.96	11.86	11.31	13.15	11.52	10.42	13.02	13.01	12.29	12.21	12.44	11.6	12.82	12.4	11.67	12.49	12.71	12.78	13.69	12.19	12.26	12.22	12.82	12.4	12.14	11.7	11.56	11.14	9.23	9.56	13.01	11.39	12.71	12.7	4.56	10.19	12.45	11.94
CLCA4	NM_012128.3	NM_012128.3:1220	Endogenous	3.31	5.64	3.9	11.55	6.97	7.07	4.78	7.83	7.19	9.1	2.62	2.46	2.29	3.47	2.71	3.95	6.01	2.28	6.14	14.04	8.12	2.51	3.49	11.91	6.3	11.39	8	9.82	8.62	6.67	1.37	11.69	3.43	9.28	1.55	4.64	5.61	3.25	1.98	4.9	3.77	3.47	3.99	12.07	5.21	4.91
CLDN8	NM_199328.2	NM_199328.2:805	Endogenous	3.63	3.64	3.09	4.72	3.39	4.1	4.4	3.65	1.58	3.46	4.14	3.96	3.95	2.9	0.82	1.78	3	3.31	4.47	3.67	4.32	3.83	3.78	4.3	2.48	2.41	3.47	2.92	2.38	3.65	3.06	3.91	2.44	3.71	3.9	3.44	4.08	3.91	3.15	3.62	4.03	3.31	3.8	3.67	3.01	4.18
COL10A1	NM_000493.3	NM_000493.3:135	Endogenous	5.24	1.91	0.36	3.78	3.55	2.75	4.4	2.86	1.58	4.05	3.65	3.87	3.95	2.5	4.24	3.67	3	4.65	4.17	4.69	4.56	3.77	3.12	2.58	2.88	3.11	3	2.45	2.52	3.28	4.12	3.72	3.93	3.14	3.9	4.08	3.72	4.15	2.22	3.04	4.14	3.47	3.8	3.34	0.04	4.18
CXCL13	NM_006419.2	NM_006419.2:210	Endogenous	7.83	6.81	5.63	6.27	8.05	6.77	3.3	5.76	8.21	5.6	4.92	7.72	5.38	6.13	5.04	7.83	7.04	7.01	6.08	9.4	2.16	7.66	8.39	9.05	6.71	6.72	2.8	2.7	7.94	7.15	8.17	6.33	9.65	6.22	5.95	1.49	10.85	6.21	3.26	6.07	4.14	0.19	12.15	7.64	5.9	7.88
CXCL9	NM_002416.1	NM_002416.1:1975	Endogenous	6.85	8.82	6.4	7.44	10.5	8.88	7.15	9.05	9.17	6.19	9.8	8.07	7.39	5.51	8.81	9.73	9.03	8.9	9.65	7.24	6.22	9.86	10.25	8.1	7.15	10.41	5.56	5.99	9.9	10.35	9.1	8.96	11.55	7.66	7.78	6.95	11.41	7.46	7	8.31	6.53	4.76	11.2	9.04	7.2	10.21
CYP1B1	NM_000104.3	NM_000104.3:1715	Endogenous	6.93	6.42	6.16	4.62	6.11	10.24	7.27	6.34	3.48	3.14	5.34	8.24	8.58	5.12	4.48	3.82	5.55	4.65	4.47	6.44	5.36	5.36	6.62	5.64	5.67	4.51	4.19	5.13	4.07	5.16	5.68	5.36	6.56	3.99	5.5	5.86	7.28	12.34	2.42	4.35	5.56	4.42	12.87	5.93	4.42	7.73
EREG	NM_001432.2	NM_001432.2:290	Endogenous	3.89	9.74	4.58	8.96	5.89	10.24	11.27	11.53	8.8	10.51	11.66	9.97	11.85	6.01	11.6	10.58	11.03	10.45	6.32	8.35	8.99	11.39	8.22	11	7.84	10.13	9.93	10.43	9.92	9.84	11.46	9.94	8.34	8.85	13.02	6.34	6.13	10.44	12.42	9.87	11.05	7.81	6.98	8.69	12.65	11.23
FLNA	NM_001456.3	NM_001456.3:7335	Endogenous	11.71	9.37	11.45	12.86	11.8	13.54	12.71	13.28	11.5	9.95	12.92	12	13.15	10.31	10.26	10.6	11.85	12.06	10.63	11.75	10.74	11.27	13.26	12.07	10.86	11.3	11.86	12.4	10.9	11.83	12.98	10.38	12.6	11.16	11.54	10.47	12.22	13.85	12.21	10.36	10.93	10.97	12.25	10.16	11.25	13
GZMA	NM_006144.2	NM_006144.2:155	Endogenous	9.34	6.54	5.59	7.02	8.7	7.18	6.08	6.85	7.74	7.1	6.13	6.53	6.11	5.59	7.02	8.9	6.86	6.76	7.66	8.79	5.89	5.8	8.23	7.78	6.65	6.74	4.94	4.55	7.65	6.31	6.82	6.72	11.07	7.39	4.98	6.64	10.3	8.57	5	6.03	4.83	3.61	11.01	8.7	4.49	7.03
IDO1	NM_002164.3	NM_002164.3:50	Endogenous	7.12	10.45	6.58	6.87	11.07	8.14	6.21	8.13	10.16	7.57	10.67	8.18	8.8	4.96	8.01	9.88	8.86	9.32	9.3	9.21	5.42	6.68	10.69	8.42	7.26	9.81	5.89	6.33	9.32	12.74	7.56	9.78	12.4	8.03	8.44	6.58	12.2	6.62	6.07	7.66	7.56	4.25	9.99	8.21	7.28	9.53
IFIT3	NM_001031683.2	NM_001031683.2:1470	Endogenous	11.03	9.21	7.5	7.83	9.14	9.58	8.61	8.48	9.02	6.57	8.49	7.96	8.31	6.4	9.81	9.18	8.54	8.22	8	8.52	6.44	8.35	9.43	7.63	6.88	8.35	6.56	8.33	6.78	10.57	10.07	9.67	10.54	8.24	8.38	7.59	11.16	8.73	6.93	6.95	7.02	6.21	10.76	9.05	7.42	10.7
KRT20	NM_019010.1	NM_019010.1:1245	Endogenous	5.46	14.11	13.04	14.21	12.66	11.61	12	13.04	13	12.77	12.21	10.44	8.02	12.33	11.46	11.78	9.85	9.75	8.62	14.19	11.27	11.61	8.79	12.16	12.1	12.67	11.64	12.22	10.97	11.59	12.23	12.33	8.02	10.38	9.42	12.61	8.64	3.25	12.78	11.55	14.42	13.19	5.36	12.86	11.7	11.27
KRT23	NM_015515.3	NM_015515.3:1735	Endogenous	2.91	4.71	5.25	8.15	5.95	11.64	11.51	11.76	5.03	11.72	8.59	10.77	12.47	4.68	11.85	11.64	8.63	4.23	9.78	4.09	7.21	4.19	6.14	10.56	10.22	10.81	10.93	10.52	10.08	7.22	12.14	12.29	4.43	4.34	10.52	10.98	9.03	10.96	12.4	6.97	7.8	10.3	7.4	12.26	12.01	12.37
LINC00261	NR_001558.3	NR_001558.3:2727	Endogenous	9.17	6.93	9	4.26	9.19	4.42	2.88	3.93	6.37	3.84	0.35	6.74	6.81	8.07	4.96	5.86	6.69	6.19	5.89	9.19	8.34	8.39	7.55	6.57	8	6.21	4.35	3.9	6.47	6.18	3.73	6.17	0.9	0.77	4.28	10.85	7.89	2.01	4.17	3.91	3.77	9.18	3.99	2.61	5.08	5.58
LY6G6D	NM_021246.2	NM_021246.2:39	Endogenous	4.21	4.02	10.12	5.07	4.25	12.72	11.92	11.65	7.28	12.08	9.72	8.69	11.23	4.87	12.21	11.71	11.6	6.42	11.74	5.89	5.67	10.23	5.33	10.14	10.57	11.98	11.9	4.26	9.63	6.8	11.64	10.34	7.05	3.86	11.71	9.63	4.18	6.56	12.93	10.59	10.64	6.38	8.46	11.04	12.89	9.17
MET	NM_001127500.1	NM_001127500.1:1925	Endogenous	9.87	11.58	11.54	10.4	10.29	11.86	11.07	10.95	12.26	11.3	11.89	12.25	11.12	11.14	11.83	11.02	11.81	12.04	9.8	9.64	11.13	10.87	10.31	11.08	11.88	11.05	12.29	11.03	10.35	11.55	11.16	11.39	11.32	11.91	10.57	10.32	11.25	9.11	12.06	10.86	12.83	11.63	8.47	10.61	11.64	10.12
MGP	NM_000900.2	NM_000900.2:305	Endogenous	8.75	8.09	10.56	10.09	11.71	14.37	11.55	11.43	8.29	8.36	12.72	9.81	12.42	9.14	9.09	7.79	11.01	10.04	9.52	11.01	10.46	10.03	11.42	10.91	8.82	10.51	8.17	10.01	8.73	10.14	11.27	10.17	10.01	9.12	10.81	9.29	10.75	15.62	9.41	9.18	8.45	9.35	16.51	9.08	7.82	11.03
MS4A12	NM_001164470.1	NM_001164470.1:385	Endogenous	2.35	5.22	5.2	11.53	4.25	5.33	2.27	9.4	4.94	7.92	5.9	2.87	1.76	0	0.82	2.61	9.81	0.34	6.22	10.35	3.31	4.91	2.62	10	3.2	8.44	6.36	8.36	5.72	5.65	0	7.67	4.79	0.51	2.91	1.93	0.3	0.46	2.76	6.4	7.79	6.29	0.96	9.63	4.42	3.82
MSRB3	NM_198080.2	NM_198080.2:3020	Endogenous	4.62	3.64	3.3	4.51	3.7	4.89	4.32	4.88	3.19	4.23	4.58	3.33	4.14	3.88	3.33	3.13	3.47	3.31	3.65	4.84	3.86	3.99	4.13	3.33	3.57	3.93	3.6	3.56	2.76	3.16	4.19	3.82	3.75	3.86	3.6	3.3	4.08	4.15	3.55	3.36	3.9	3.74	3.99	3.95	3.72	3.04
MUC2	NM_002457.2	NM_002457.2:4070	Endogenous	16.19	13.66	15.73	14.12	16.46	8.26	5.85	11.65	13.25	12.67	7.19	4.2	10.9	14.05	4.36	9.66	8.08	11.54	12.87	17.18	15.56	13.12	11.72	14.05	14.43	13.89	10.75	13.25	12.52	11.94	6.8	13.91	6.05	12.11	11.61	15.46	13.45	5.15	6.25	6.74	11.52	15.24	3.33	11.34	8.67	13.35
PCSK1	NM_001177876.1	NM_001177876.1:1210	Endogenous	4.62	0.32	7.59	1.48	12.07	5.17	5.68	4.69	4.55	8.13	6.34	4.57	7.28	10.6	11.2	9.8	2.29	9.46	4.86	8.53	10.23	7.32	7.74	6.68	11.12	5.55	3.6	6.12	6.81	8.85	0	4.74	3.84	2.19	1	7.9	4.74	0.46	0	1.47	5.08	8.49	5.06	3.95	7.33	5.17
PLEKHB1	NM_021200.2	NM_021200.2:2050	Endogenous	8.51	7.84	7	7.02	8.61	8.53	9.52	8.53	8.56	8.89	5.25	9.61	10.05	7.45	8.96	9.88	8.97	9.28	11	8.01	7.66	9.81	10.19	7.84	8.93	8.78	8.59	9.91	8.07	8.76	9.99	8.17	3.55	5.84	10.39	9.32	9.75	7.95	9.27	9.49	7.61	8.7	7.21	9.72	9.26	10.03
QPRT	NM_014298.3	NM_014298.3:1160	Endogenous	9.84	8.25	6.5	9.79	7.97	10.42	11.46	11.01	5.24	12.09	8.4	7.82	11.38	7	11.35	11.37	11.37	8.99	11.73	9.43	8.31	12.31	9.9	10.08	10.59	10.27	6.84	9.68	8.83	10.1	11.24	11.14	5.48	3.86	10.15	7.97	9.66	8.88	12.12	11.66	11.04	6.76	9.96	10.9	11.63	10.69
RARRES3	NM_004585.3	NM_004585.3:640	Endogenous	1.95	3.49	1.77	1.48	3.22	1.06	0.33	0	3.34	0.14	1.23	0	0.17	0	0.82	0.41	0	0.34	0.46	2.44	2.16	0	3.32	0	0	0	0.04	3.42	0	2.6	0	0.66	0	1.65	0	1.93	1.06	3.02	0	0	1.55	0.19	4.56	0.42	0.04	0.99
REG4	NM_032044.3	NM_032044.3:189	Endogenous	12.51	12.56	12.96	9	13.87	3.92	4.01	6.65	10.72	7.63	4.86	4.2	5.33	11.76	3.05	4.18	5.79	8.98	7.37	11.01	12.17	3.36	7.44	9.29	10.99	10.16	6.65	8.3	8.06	8.15	3.32	10	4.59	9.87	3.49	12.61	11.93	4.15	3.46	4.49	8.35	12.01	3.02	6.41	3.61	7.67
SFRP2	NM_003013.2	NM_003013.2:840	Endogenous	5.42	0.32	7.85	9.79	9.64	13.39	10.88	12.55	3.61	2.95	7.55	10.55	10.2	2.25	0.82	2.89	8.97	5.86	0.46	10.12	9.21	8.53	10.36	6.75	2.48	8.04	3.93	6.35	2.76	8.05	10.86	2.68	9.39	3.71	5.74	2.54	9.57	16.16	4.87	2.62	2.79	7.6	16.16	5.35	1.55	11.79
SFRP4	NM_003014.2	NM_003014.2:1060	Endogenous	7.98	0.33	8.34	9.6	8.13	12.37	11.71	12.95	6.16	5.6	9.91	8.66	11.25	1.56	2.25	3.34	10.33	7.72	1.52	5.74	8.31	9.56	11.77	7.07	3.78	9.85	5.16	7.05	6.86	9.41	12.21	6.78	8.99	3.71	9.13	6.33	10.59	15.6	7.56	4.49	1.55	8.43	16.05	5.72	4.79	11.98
SLC4A4	NM_001098484.2	NM_001098484.2:666	Endogenous	4.47	10.05	6.18	9.64	10.58	5.78	4.4	7.29	8.5	6.29	6.95	4.68	5.19	4.33	2.25	2.25	6.79	6.06	6.32	11.69	7.46	2.65	6.49	9.14	5.97	7.8	7.32	6.9	7.26	7.13	2.91	8.49	8.39	8.33	4.21	8.11	8.23	5.95	3.55	4.57	5.85	9.74	5.36	8.15	3.72	5.8
SNAI2	NM_003068.3	NM_003068.3:740	Endogenous	8.21	6.72	8.85	8.72	8.05	9.79	9.79	9.58	7.68	6.41	9.61	8.45	8.8	7.89	8.94	7.32	8.36	8.87	8.13	8.32	6.88	7.66	10.33	7.84	6.5	7.69	7.29	8.68	6.53	7.61	8.85	7.04	9.08	7.14	8.51	6.43	8.44	10.87	7.31	7.63	7.01	7.67	11.34	7.19	5.71	10.13
SPINK4	NM_014471.1	NM_014471.1:190	Endogenous	15.57	11.34	14.96	11.72	16.27	5.98	4.12	10.71	12.96	10.94	5.77	6.33	9.02	12.84	2.71	10.06	6.08	13.03	10.65	15.22	14.44	3.65	11.96	13	14.36	13.39	9.48	12.18	11.81	11.26	0.81	12.54	0	9.49	6.78	15.19	11.21	0.46	3.36	7.63	11.62	15.27	2.63	10.6	8.5	12.03
STAT1	NM_139266.1	NM_139266.1:455	Endogenous	12.44	12.18	10.7	10.86	12.65	12.24	11.16	11.53	12.29	10.38	11.84	11.18	11.31	10.41	11.96	12.49	11.47	11.84	11.89	11.62	10.75	11.75	12.24	11.31	10.9	11.7	10.75	11.44	11.96	12.88	12.37	11.77	13.01	11.68	11.2	10.81	13.57	11.37	10.92	11.21	11.07	10.73	13.02	11.3	10.7	12.62
TAGLN	NM_003186.3	NM_003186.3:260	Endogenous	11.48	9.87	12.78	13.45	13.06	15.05	13.7	14.75	11.15	11.16	13.66	12.11	14.13	10.69	11.26	11.33	12.76	13.03	11.8	13.29	11.13	12.16	15.1	12.73	10.24	12.19	11.13	11.47	10.69	12.03	13.61	11.47	12.63	10.44	12.2	9.95	13.2	15.22	11.14	10.81	10.3	11.72	13.59	10.66	8.34	14.39
TCN1	NM_001062.3	NM_001062.3:1005	Endogenous	12.15	10.28	8.71	5.07	11.5	3.45	3.63	2.67	9.75	6.95	4.33	8.86	3.95	12.85	3.76	5.92	5.64	10.23	5.51	5.74	11.47	3.44	11.29	8.82	12.37	6.18	6.99	8.06	10.2	10.66	5.15	7.98	1.87	10.17	3.9	11.78	6.27	2.01	3.15	6.32	4.44	9.1	4.68	9.38	1.55	4.33
TFF1	NM_003225.2	NM_003225.2:210	Endogenous	9.43	14.68	12.96	10.25	14.91	4.1	7.71	7.15	12.81	7.88	11.76	12.54	9.2	10.47	6.76	7.49	7.5	10.37	10.48	11.54	12.41	11.2	12.02	9.7	8.14	10.13	10.33	9.73	7.75	6.45	9.42	10.49	8.54	10.38	7.19	12.86	10.96	11	10.28	8.75	11.43	11.72	3.58	7.5	7.13	5
TFF3	NM_003226.3	NM_003226.3:585	Endogenous	15.74	15.3	15.68	13	16.27	13.23	13.18	13.92	15.22	13.07	13.86	13.51	13.04	14.52	13.58	13.07	10.37	13.39	14.52	15.11	14.27	15.39	14.73	12.9	13.92	12.96	13.56	14.42	12.36	11.48	14.14	12.22	11.43	11.74	13.17	15.84	15.36	14.09	13.11	14.79	14.55	15.94	6.69	11.8	13.18	12.24
TOX	NM_014729.2	NM_014729.2:574	Endogenous	9.97	7.39	8.16	7.14	10.34	5.83	5.53	7.24	5.52	4.95	8.47	7.33	6.83	9.11	5.04	8.72	6.22	7.94	7.98	9.63	8.56	6.44	8.32	7.56	8.45	7.22	5.65	6.83	8.05	6.42	6.82	6.13	6.73	6.19	5.91	10.31	8.91	7.51	3.99	5.09	6.26	8.46	9.02	9.89	5.9	6.48
TWIST1	NM_000474.3	NM_000474.3:393	Endogenous	2.35	0.32	0.36	2.68	0.29	2.75	0.33	0	0.97	0.14	2.62	0	0	0	0.82	0.41	0	2.28	1.52	0.54	0	0	0.34	0	0	0	0.88	0.08	0.57	0	0	0	0	0.77	0	1.93	0.3	0.46	1.7	0	0.42	0.19	3.02	0.42	0.04	2.09
ZEB1	NM_001128128.1	NM_001128128.1:1450	Endogenous	5.61	5.36	6.56	6.76	6.64	8.14	7.5	7.3	5.32	5.79	8.57	5.96	7.58	5.84	5.38	5.57	6.96	6.6	6.61	6.88	5.59	5.95	8.29	6.43	4.72	6.9	5.49	6.44	5.29	5.93	7.29	5.64	6.6	5.47	7.02	5.46	6.77	9.23	6.13	6.04	5.13	5.86	9.26	5.35	4.12	7.94
ZEB2	NM_014795.3	NM_014795.3:549	Endogenous	7.49	6.62	8.59	8.04	9.16	9.64	9.3	9	7.52	6.6	9.57	8.06	9.16	7.1	7.69	6.53	8.05	8.21	8	9.2	6.58	7.54	10.18	8.47	6.82	8.36	6.82	7.51	7.17	7.76	8.47	7.55	8.8	7.13	8.25	6.17	8.94	10.45	6.75	7.51	6.53	6.96	11.39	7.14	6.04	9.56
ZG16	NM_152338.2	NM_152338.2:427	Endogenous	2.65	7.99	9.94	11.57	9.41	6.9	3.77	10	8.33	7.52	3.12	0	3.11	4.96	3.05	2.25	3.98	6.95	5.47	14.96	7.22	3.09	7.89	12.84	4.51	11.13	8.85	10.57	9.59	10.37	2.91	10.66	2.66	0.77	5.81	10.41	0.3	2.01	3.03	5.37	10.21	11.58	1.2	8.93	5.9	9.24
[truncated: 99 more columns]

## Sheet: Table S9e
Table S9e: Selected housekeeping genes for the OriGene cohort
Gene Name	Gene	Order selected by geNorm	SD after normalization
PRPF38A-mRNA	NM_032864.3:335	1	0.244
ZNF143-mRNA	NM_003442.5:925	2	0.267
DNAJC14-mRNA	NM_032364.5:1166	3	0.2
TMUB2-mRNA	NM_024107.2:1485	4	0.262
ZNF384-mRNA	NM_001039920.2:1720	5	0.259
AMMECR1L-mRNA	NM_031445.2:252	6	0.291
FCF1-mRNA	NM_015962.4:228	7	0.324
DHX16-mRNA	NM_001164239.1:2490	8	0.349
RPL13A-mRNA	NM_012423.2:720	discarded	0.69
PPIA-mRNA	NM_021130.3:200	discarded	0.585

## Sheet: Table S9f
Table S9f: Normalised log2 data of OriGene cohort profiled using NanoCRCA
Gene Name	Accession #	Probe Name	Class Name	CR559251	CR559521	CR560080	CR560367	CR560476	CR560603	CR560671	CR560973	CR561060	CR561163	CR560026	CR560126	CR560403	CR560523	CR560527	CR560590	CR560798
ACSL6	NM_001009185.1	NM_001009185.1:2008	Endogenous	6.98	8.26	7.4	2.6	4.99	6.2	6.75	7.8	6.18	5.68	7.26	4.64	7.47	5.31	8.01	7.42	9.5
AQP8	NM_001169.2	NM_001169.2:35	Endogenous	1.55	3.74	2.8	2.73	3.36	3.69	3.1	0.63	0	2.81	0.81	1.2	0.97	3.87	1.45	0.94	0.87
AREG	NM_001657.2	NM_001657.2:547	Endogenous	2.08	3.4	4.76	0	1.88	0.22	4.03	4.76	2.72	1.43	3.94	4.18	2.48	2.49	4.13	6.3	6.17
AXIN2	NM_004655.3	NM_004655.3:1035	Endogenous	4.79	4.08	5.7	1.36	4.81	2.64	6.13	4.95	1.23	3.11	5.25	4.18	4.54	4.7	3.65	5.27	5.07
BHLHE41	NM_030762.2	NM_030762.2:655	Endogenous	8.66	8.13	7.57	7.06	9.15	8.45	7.78	5.38	9.78	7.7	5.38	7.24	7.41	9.39	7.6	9.72	6.61
BIRC3	NM_182962.1	NM_182962.1:3	Endogenous	0.38	0	0	0	0	0.22	0	0	4.63	0	0.81	2.1	0.97	1.18	1.3	1.18	0.87
CA1	NM_001738.2	NM_001738.2:895	Endogenous	4.21	11.1	1.14	10.22	7.51	6.1	0	4.95	0	0	1.61	11.13	6.58	11.2	5.7	5.47	0.87
CA4	NM_000717.3	NM_000717.3:1040	Endogenous	4.92	10.46	3.62	8.68	8.03	4.77	4.62	7.15	3.44	4.02	3.33	8.83	5.48	11.91	4.77	7.51	3.94
CEL	NM_001807.3	NM_001807.3:116	Endogenous	6.84	9.09	9.01	4.82	5.79	5.69	9.71	5.54	4.92	7.67	7.33	3.75	9.48	3.87	7.53	4.29	6.43
CFTR	NM_000492.3	NM_000492.3:720	Endogenous	9	11.62	11.54	9	10.97	11.21	12.48	13.07	2.26	11.33	11.61	11.44	10.57	10.73	11.77	10.92	12.4
CLCA4	NM_012128.3	NM_012128.3:1220	Endogenous	4.92	10.23	0	8.83	9.35	9.12	0	7.98	2.85	5.13	3.05	9.45	7.52	13.34	4.77	8.4	1.33
CLDN8	NM_199328.2	NM_199328.2:805	Endogenous	3.74	3.95	2.56	2.46	2.7	1.88	2.74	0	0	1.92	3.33	3.75	2.92	4.08	1.3	2.61	2.63
COL10A1	NM_000493.3	NM_000493.3:135	Endogenous	3.87	3.74	3.79	3.35	4.86	4.3	3.97	3.75	3.66	3.87	0.81	3.15	4.27	2.98	2.94	4.42	3.94
CXCL13	NM_006419.2	NM_006419.2:210	Endogenous	4.98	5.74	6.66	10.27	9.53	9.16	7.2	7.66	11.78	10.35	2.71	10.38	10.19	9.14	1.45	7.15	0.87
CXCL9	NM_002416.1	NM_002416.1:1975	Endogenous	7.1	8.37	9.38	12.54	9.89	11.94	9.3	9.38	9.5	11.81	7.01	8.52	12.94	10.63	6.43	7.49	6.81
CYP1B1	NM_000104.3	NM_000104.3:1715	Endogenous	8.1	5.98	8.08	6.89	7.53	6.87	5.25	4.47	10.66	6.7	3.33	7.56	6.72	7.59	6.94	5.59	7.95
EREG	NM_001432.2	NM_001432.2:290	Endogenous	10.06	8.35	9.96	6.42	7.63	6.52	8.25	9.46	4.6	6.34	8.23	5.1	9.53	5.79	8.66	6.9	10.52
FLNA	NM_001456.3	NM_001456.3:7335	Endogenous	14.22	11.43	11.63	11.17	12.89	12.29	10.65	9.93	11.38	12.03	10.55	12.01	11.46	13.39	13.48	10.7	11.72
GZMA	NM_006144.2	NM_006144.2:155	Endogenous	8.46	6.8	6.29	9.53	7.45	9.85	6.52	8.23	8.68	9.74	4.48	8.18	8.63	8.46	4.49	6.64	4.24
IDO1	NM_002164.3	NM_002164.3:50	Endogenous	5.85	7.53	6.93	11.45	8.41	9.57	7.39	8.61	9.07	8.72	4.96	7.78	11.74	8.42	5.83	5.95	3.54
IFIT3	NM_001031683.2	NM_001031683.2:1470	Endogenous	7.91	8.97	7.64	9.88	8	10.32	8.33	9.2	9.07	10.34	6.44	8.18	9.42	8.19	8.28	6.23	7.03
KRT20	NM_019010.1	NM_019010.1:1245	Endogenous	9.31	11.84	11.79	11.2	12.11	11.27	7.52	9.87	12.91	8.65	10.95	10.83	12.12	13.62	11.58	12.68	11.41
KRT23	NM_015515.3	NM_015515.3:1735	Endogenous	9.84	3.88	10.06	3.71	11.25	4.17	8.6	6.28	5.67	3.57	9.27	6.62	12.17	10.77	8.33	10.81	12.37
LINC00261	NR_001558.3	NR_001558.3:2727	Endogenous	0.38	7.17	0	6.8	6.03	6.04	0	4.89	9.67	7.2	7.28	8.26	2.48	5.03	4.32	9.33	2.12
LY6G6D	NM_021246.2	NM_021246.2:39	Endogenous	9.93	12.05	10.82	2.46	5.49	4.42	9.71	5.88	3.07	4.84	10.69	4.64	8.81	4.42	10.59	5.34	10.96
MET	NM_001127500.1	NM_001127500.1:1925	Endogenous	9.09	10.64	11.42	11	11.24	10.75	12.44	12.31	9.9	10.91	11.36	9.67	11.12	11.75	11.3	11.49	12.8
MGP	NM_000900.2	NM_000900.2:305	Endogenous	16.19	10.33	12.48	10.48	13.29	11.73	11.56	8.92	13.95	9	9.77	11.74	11.32	13.84	13.12	9.84	11.48
MS4A12	NM_001164470.1	NM_001164470.1:385	Endogenous	4.98	11.21	1.45	9.79	8.88	4.03	5.84	7.5	0	2.43	3.56	11.52	7.51	10.7	1.45	8.28	3.54
MSRB3	NM_198080.2	NM_198080.2:3020	Endogenous	6.22	3.74	3.55	3.17	4.22	4.36	2.87	3.45	3.07	2.7	3.33	2.72	0.97	4.26	3.91	3.97	2.12
MUC2	NM_002457.2	NM_002457.2:4070	Endogenous	6.19	13.98	4.05	12.11	13.05	14.25	10.19	9	13.71	13.89	11.57	11.75	8.84	13.04	8.16	15.56	4.1
PCSK1	NM_001177876.1	NM_001177876.1:1210	Endogenous	6.24	6.65	2.91	2.73	5.3	2.64	3.3	4.43	8.36	2.81	9.13	6.24	3.75	5.31	4.32	3.78	4.38
PLEKHB1	NM_021200.2	NM_021200.2:2050	Endogenous	7.69	8.24	7.65	5.42	7.96	4.85	7.46	7.31	8.98	5.7	10.76	9.3	8.68	8.57	10.89	10.44	9.76
QPRT	NM_014298.3	NM_014298.3:1160	Endogenous	9.75	11.8	11.08	5.61	7.04	8.1	9.86	4.39	7.32	10.16	11.1	7.61	10.13	8.62	10.88	6.3	11.11
RARRES3	NM_004585.3	NM_004585.3:640	Endogenous	0.38	0	0	0	0	0	0	1.78	2.06	0	0.81	1.2	0.97	1.18	1.3	2.61	0.87
REG4	NM_032044.3	NM_032044.3:189	Endogenous	5.2	9.68	3.62	7.12	8.54	9.89	5.46	7.01	13.87	6.8	6.16	9.89	6.9	9.63	4.64	13.25	1.33
SFRP2	NM_003013.2	NM_003013.2:840	Endogenous	14.48	10.02	13.19	10.36	14.4	12.1	9.8	6.34	10.85	9.84	2.71	11.57	9.66	13.69	12.23	10.59	3
SFRP4	NM_003014.2	NM_003014.2:1060	Endogenous	12.79	9.72	11.71	7.93	13	11.37	8.82	6.7	12.96	8.74	3.94	9.94	11.55	11.33	11.75	7.77	9.39
SLC4A4	NM_001098484.2	NM_001098484.2:666	Endogenous	8.68	9.41	5.11	9.99	9.32	9	7.62	8.15	10.17	10.21	5.84	8.87	6.17	10.47	5.01	8.52	7.49
SNAI2	NM_003068.3	NM_003068.3:740	Endogenous	9.73	8.61	8.08	7.04	9.18	8.73	7.34	7.26	7.23	8.35	8.19	8.76	9.14	9.75	8.42	8.12	7.03
SPINK4	NM_014471.1	NM_014471.1:190	Endogenous	7.34	12.79	2.91	10.83	13.58	13.46	9.49	10.59	16.72	7.92	10.54	12.59	9.23	12.4	3.65	13.92	4.1
STAT1	NM_139266.1	NM_139266.1:455	Endogenous	11.41	12.37	11.63	13.97	12.04	13.6	12.11	12.88	12.51	13.87	11.13	12.73	13.99	12.66	11.68	11.48	11.14
TAGLN	NM_003186.3	NM_003186.3:260	Endogenous	17.7	13.41	13.26	11.57	14.67	14.03	12.3	11.8	13.17	12.19	10.93	13.65	13	14.84	14.63	11.33	11.56
TCN1	NM_001062.3	NM_001062.3:1005	Endogenous	4.57	6.78	3.79	3.5	7.81	5.85	6.07	8.3	10.93	4.87	6.12	13.2	4.12	9.2	6.16	14.53	3.94
TFF1	NM_003225.2	NM_003225.2:210	Endogenous	3.24	13.34	6.08	8.94	7.83	10.39	7.33	8.17	14.24	9.83	10.2	11.54	8.35	8.95	11.66	15.12	6.85
TFF3	NM_003226.3	NM_003226.3:585	Endogenous	10.07	14.57	12.88	11.47	13.68	13.62	12.39	12.25	15.34	14.45	14.44	14.78	11.7	13.35	14.69	16.42	13.05
TOX	NM_014729.2	NM_014729.2:574	Endogenous	8.64	7.84	7.33	7.71	9.18	9.6	8.55	6.61	11.18	8.44	6.61	8.13	6.94	8.6	6.79	9.8	4.1
TWIST1	NM_000474.3	NM_000474.3:393	Endogenous	3.59	2.48	1.45	2.6	3.71	1.01	3.64	0	0	1.69	2.71	3.15	0.97	2.49	2.38	0.94	2.63
ZEB1	NM_001128128.1	NM_001128128.1:1450	Endogenous	10.31	7.5	6.86	6.22	8.37	7.93	6.7	6.37	7.77	6.6	6.12	8.3	7.71	8.64	8.59	6.47	6.01
ZEB2	NM_014795.3	NM_014795.3:549	Endogenous	10.8	9.28	8.57	9.06	10.23	9.9	8.18	7.93	10.65	9.17	8.07	9.98	10.15	10.42	9.69	8.5	9.52
ZG16	NM_152338.2	NM_152338.2:427	Endogenous	6.61	12.99	4.58	11.57	12.96	8.75	7.01	8.41	7.79	3.02	7.25	12.3	7.96	14.65	6.55	10.8	1.33

## Sheet: Table S9g
Table S9g: Selected housekeeping genes for the INCLIVA-Valencia fresh frozen (FF) cohort
Gene Name	Gene	Order selected by geNorm	SD after normalization
DNAJC14-mRNA	NM_032364.5:1166	1	0.157
ZNF143-mRNA	NM_003442.5:925	2	0.191
AMMECR1L-mRNA	NM_031445.2:252	3	0.215
ZNF384-mRNA	NM_001039920.2:1720	4	0.216
DHX16-mRNA	NM_001164239.1:2490	5	0.219
FCF1-mRNA	NM_015962.4:228	6	0.221
PRPF38A-mRNA	NM_032864.3:335	7	0.23
RPL13A-mRNA	NM_012423.2:720	discarded	0.588
TMUB2-mRNA	NM_024107.2:1485	discarded	0.348
PPIA-mRNA	NM_021130.3:200	discarded	0.319

## Sheet: Table S9h
Table S9h: Normalised log2 data of INCLIVA-Valencia fresh frozen (FF) cohort profiled using NanoCRCA
Gene Name	Accession #	Probe Name	Class Name	3376	120203	278296	282309	297008	347967	365073	390103	417695	441536	456788	474611	479585	542447	546148	600671	623617	638067	652265	728808	734507	750760	768437	768473
ACSL6	NM_001009185.1	NM_001009185.1:2008	Endogenous	6.28	4.51	7.27	3.87	5.01	8.96	6.98	4.21	7.86	6.14	7.38	5.65	5.18	6.07	8.22	3.76	5.45	7.21	7.47	7	8.08	8.75	7.29	9.9
AQP8	NM_001169.2	NM_001169.2:35	Endogenous	2.05	3.75	2.2	0.84	1.42	1.31	2.12	1.43	2.15	3.32	2.46	2.65	0.64	3.49	2.24	2.14	1.28	2.03	3.07	2.59	2.31	3.14	3.29	3.38
AREG	NM_001657.2	NM_001657.2:547	Endogenous	2.4	2.91	0.22	1.68	0	2.37	3.11	2.46	0.34	3.05	0.81	4.66	4.19	0	2.74	0.46	3.4	4.01	0	0.1	0.06	0.54	0.2	1.22
AXIN2	NM_004655.3	NM_004655.3:1035	Endogenous	3.29	5.15	4.8	4.35	3.01	5.54	4.51	5.1	4.96	3.65	3.8	3.53	3.39	4.37	4.14	4.29	4.05	3.81	3.43	4.24	4.5	3.81	4.49	4.12
BHLHE41	NM_030762.2	NM_030762.2:655	Endogenous	6.38	6.2	5.21	7.23	7.05	6.76	7.64	6.58	7.34	6.12	7.32	7.39	6.96	5.95	6.93	7.49	5.87	4.13	4.46	5.84	6.38	5.96	5.39	7.3
BIRC3	NM_182962.1	NM_182962.1:3	Endogenous	0.18	3.33	0.22	0.51	1.42	0.42	0.13	4.65	0.34	0	1.43	5.37	6.38	0	0	0.46	2.36	0	0.96	0.1	0.06	0.54	0.2	0.01
CA1	NM_001738.2	NM_001738.2:895	Endogenous	4.74	3.06	2.2	3.72	3.01	5.94	5.43	3.59	2.15	6.9	4.29	2.81	0.16	5.65	4.47	4.5	7.68	2.79	4.61	2.59	7.94	3.81	6.3	4.21
CA4	NM_000717.3	NM_000717.3:1040	Endogenous	5.12	4.61	4.3	4.45	5.13	7.47	5.95	4.21	7.55	5.43	5.69	4.37	4.93	7.53	5.52	5.42	7.08	3.06	8.62	4.24	10.47	6.85	6.15	7.8
CEL	NM_001807.3	NM_001807.3:116	Endogenous	5.02	7.75	11	11.68	4.7	10.99	5.84	5.06	5.61	8.13	9.63	5.89	5.34	5.92	10.28	6.19	10.73	8.48	5.45	10.29	5.09	5.99	8.1	11.78
CFTR	NM_000492.3	NM_000492.3:720	Endogenous	11.17	10.49	13.1	10.93	11.49	11.63	11.14	10.38	12.64	12.14	10.66	8.49	10.91	11.28	10.5	10.52	10.93	11.73	11.66	12.79	9.91	11.87	11.66	11.51
CLCA4	NM_012128.3	NM_012128.3:1220	Endogenous	7.95	4.66	4.21	4.01	8.84	9.32	6.95	4.75	5.94	9.58	6.68	1.99	2.59	4.37	4.14	6.27	6.26	6.24	9.01	4.6	12.32	5.09	6.6	5.11
CLDN8	NM_199328.2	NM_199328.2:805	Endogenous	4.05	3.65	4.46	4.24	3.84	2.7	3.28	4.14	2.8	3.32	3.8	3.53	2.59	3.36	3.31	3.86	2.69	3.06	3.07	3.86	3.49	2.75	3.85	4.28
COL10A1	NM_000493.3	NM_000493.3:135	Endogenous	5.56	5.61	5.26	2.91	4.48	4.99	3.81	4.48	4.39	4.45	4.66	4.08	4.88	4.92	5.02	5.16	4.74	4.49	4.79	5.17	4.21	5.26	5.18	5.19
CXCL13	NM_006419.2	NM_006419.2:210	Endogenous	9.83	3.92	7.07	6.43	8	4.73	9.28	7.2	5.37	7.78	8.57	2.96	1.42	5.62	4.99	1.26	8.35	7.72	7.83	8.16	6.98	7.23	7.62	7.2
CXCL9	NM_002416.1	NM_002416.1:1975	Endogenous	11.02	7.69	8.26	7.55	9.2	7.2	9.26	9.25	6.81	9.9	10.56	5.7	9.1	8.12	6.89	5.49	9.58	8.69	9.68	8.07	8.3	9.93	9.95	9.37
CYP1B1	NM_000104.3	NM_000104.3:1715	Endogenous	7.85	6.59	5.97	6.61	6.05	6.62	10.82	5.68	8.79	7.3	7.7	4.82	5.76	7.97	7.15	6.07	5.98	5.28	5.06	5.54	6.71	6.55	6.53	6.26
EREG	NM_001432.2	NM_001432.2:290	Endogenous	9.06	7.73	8.31	5.92	6.23	11.89	9.07	7.14	6.54	10.06	10.01	6.76	6.28	5.7	10.57	7.59	10.51	11.61	11.35	8.54	9.23	9.02	9.9	9.64
FLNA	NM_001456.3	NM_001456.3:7335	Endogenous	12.78	11.61	12.03	11.37	10.84	12.25	12.93	11.51	10.34	11.8	12.77	11.58	10.69	12.84	13.25	11.51	12.19	11.36	10.1	11.79	11.47	12.13	12.03	11.5
GZMA	NM_006144.2	NM_006144.2:155	Endogenous	8.76	6.43	6.9	6.67	8.7	6.99	7.43	7.46	6.11	8.21	7.23	5.37	7.98	6.32	4.77	8.49	6.72	7.29	7.06	7.5	6.08	7.95	6.6	8.6
IDO1	NM_002164.3	NM_002164.3:50	Endogenous	12.18	9.05	8.82	7.12	9.13	7.42	8.4	8.38	7.67	10.1	9.44	7.29	8.76	8.08	7.82	7.4	8.64	8.3	8.38	8.41	7.84	9.91	10.19	10.54
IFIT3	NM_001031683.2	NM_001031683.2:1470	Endogenous	9.71	7.88	8.79	7.26	9.06	10.21	9.26	8.24	7.63	10.3	9.45	7.44	8.67	10.01	9.52	7.08	8.17	8.39	8.08	8.36	8.06	9.21	9.48	9.14
KRT20	NM_019010.1	NM_019010.1:1245	Endogenous	12.07	11.38	5.54	10.95	10.56	13.06	11.11	11.82	11.98	11.34	10.73	11.75	11.38	12.36	11.21	13.58	12.69	11.87	10.28	9.31	11.26	9.75	12.08	13.14
KRT23	NM_015515.3	NM_015515.3:1735	Endogenous	3.59	11.81	11.72	12.37	7.92	12.56	10.48	8.41	10.85	8.05	8.07	9.11	5.7	9.57	9.42	10.1	11.03	6.85	10.64	11.29	11.32	11.64	10.6	8.15
LINC00261	NR_001558.3	NR_001558.3:2727	Endogenous	4.48	7.52	5.54	5.11	7.27	5.37	5.4	9.43	7.12	6.33	4.55	9.04	9.38	4.16	6.35	6.65	7.56	5.14	5.09	4.46	7.61	4.27	6.02	5.69
LY6G6D	NM_021246.2	NM_021246.2:39	Endogenous	7.24	10.09	11.41	8.94	5.43	11.82	8.25	5.92	5.18	7.58	10.32	9.51	5.13	9.46	10.51	8.7	9.71	11.04	9.87	8.15	10.57	9.86	11.51	8.95
MET	NM_001127500.1	NM_001127500.1:1925	Endogenous	12.13	10.38	10.96	9.16	11	11.59	12.04	9.75	11.49	10.68	10.78	10.11	10.63	10.96	10.45	11.35	10.91	11.56	11.74	11.18	11.02	10.88	11.25	10.78
MGP	NM_000900.2	NM_000900.2:305	Endogenous	11.32	10.11	11.09	11.99	10.2	10.01	14.12	9.81	9.2	10.57	13.56	10.37	9.78	10.4	11.47	10.34	10.91	9.13	8.51	10.53	9.78	10.57	10.08	10.45
MS4A12	NM_001164470.1	NM_001164470.1:385	Endogenous	4.97	4.14	4.12	4.13	4.09	4.49	7.24	4.59	6.92	5.4	5.52	2.25	4.88	5.7	4.38	4.62	7.77	5.78	7.52	3.97	7.4	4.42	5.51	9.99
MSRB3	NM_198080.2	NM_198080.2:3020	Endogenous	4.62	4.39	4.97	4.01	1.42	3.72	4.44	3.98	4.77	3.92	4.6	3.44	4.01	4.31	4.34	3.96	4.11	1.76	3.54	4.53	4.13	3.45	4.49	4.55
MUC2	NM_002457.2	NM_002457.2:4070	Endogenous	6.71	12.65	6.02	5.17	13.02	10.53	8.91	13.78	12.94	12.75	7.1	14.69	15.01	8.46	8.19	13.85	12.57	8.61	9.69	5.95	11.22	9.78	9.33	12.94
PCSK1	NM_001177876.1	NM_001177876.1:1210	Endogenous	7.4	11.23	6	4.85	5.77	3.2	7.5	13.71	11.13	4.76	5.03	11.02	13.44	5.31	4.55	7.45	7.66	9.41	3.89	6.72	4.13	3.7	7.75	3.75
PLEKHB1	NM_021200.2	NM_021200.2:2050	Endogenous	7.98	8.7	10.38	9.62	8.97	6.72	8.2	8.9	9.25	7.22	5.76	8.72	10.39	6.45	9.9	7.55	9.25	7.91	4.66	10.09	9.04	8.11	9.3	6.13
QPRT	NM_014298.3	NM_014298.3:1160	Endogenous	8.73	9.05	9.89	8.34	6.05	11.03	8.82	6.42	8.8	8.92	10.74	9.98	6.34	10.72	11.13	7.44	9.95	10.19	10.66	10.34	9.59	11	9.51	10.29
RARRES3	NM_004585.3	NM_004585.3:640	Endogenous	2.05	2.04	0.22	0.51	1.42	0.42	1.12	4.21	0.34	2.02	2.46	4.2	4.1	0	2.59	0.02	0	0	0	0.1	0.06	0.07	3.11	0.01
REG4	NM_032044.3	NM_032044.3:189	Endogenous	5.25	10.6	5.12	3.72	12.27	6.27	4.28	12.38	9.13	9.79	4.66	11.5	11.06	5.65	5.8	10.96	8.6	4.19	5.31	4.83	7.01	4.27	5.97	9.31
SFRP2	NM_003013.2	NM_003013.2:840	Endogenous	12.09	9.19	9.64	8.64	6.91	9.84	13.62	12.61	3.87	9.34	12.87	5.23	3.79	10.28	9.91	6.5	9.08	5.74	5.78	5.17	8.34	10.68	7.94	7.26
SFRP4	NM_003014.2	NM_003014.2:1060	Endogenous	11.43	9.62	11.35	9.3	7.58	11.52	13.26	9.42	2.51	8.42	12.75	7.97	7.66	10.18	12.42	7.53	11	5.56	4.66	8.12	8.9	9.95	9.07	11.09
SLC4A4	NM_001098484.2	NM_001098484.2:666	Endogenous	4.68	5.11	4.46	5.53	8.36	5.11	5.36	5.7	8.34	8.9	6.79	4.93	10.57	4.08	4.55	7.43	7.9	4.44	6	4.06	7.19	4.49	3.85	8.41
SNAI2	NM_003068.3	NM_003068.3:740	Endogenous	9	8.34	8.16	7.15	7.82	8.34	9.85	8.8	7.43	8.78	10.38	8.32	8.1	9.22	9.34	8.05	8.17	8.02	6.97	8.29	7.69	9.4	9.03	8.51
SPINK4	NM_014471.1	NM_014471.1:190	Endogenous	8.89	13.66	7.47	4.85	13.39	10.08	6.54	15.45	13.37	11.4	6.92	16.05	17.55	8.16	9.86	11.78	14.11	8.52	9.88	5.58	9.52	11.08	10.04	14.25
STAT1	NM_139266.1	NM_139266.1:455	Endogenous	13.31	10.97	11.27	11.34	12.49	11.79	11.98	11.75	11.03	12.32	12	10.51	12.31	11.86	11.81	10.76	11.46	11.26	12.11	11.13	11.01	12.34	11.85	12.46
TAGLN	NM_003186.3	NM_003186.3:260	Endogenous	12.77	11.6	12.7	12.46	10.65	12.43	14.15	11.6	10.24	12.97	13.13	11.76	11.34	12.39	12.84	11.15	12.02	11.26	9.88	12.14	11.28	12.65	11.82	11.44
TCN1	NM_001062.3	NM_001062.3:1005	Endogenous	5.16	7.94	4.74	9.55	8.76	5.32	9.24	11.43	13.64	6.79	4.6	9.82	13.88	5.6	6.57	8.36	6.36	4.62	4.41	6.9	4.69	5.3	6.94	8.18
TFF1	NM_003225.2	NM_003225.2:210	Endogenous	9.78	13.18	6.97	7.27	12.89	8.03	6.34	13.92	9.86	11.79	4.76	12.4	9.15	6.61	7.68	12.29	8.16	8.05	8.61	6.32	8.93	7.45	8.33	12.38
TFF3	NM_003226.3	NM_003226.3:585	Endogenous	13.2	14.78	12.64	11.43	15.09	12.95	13.04	15.68	14.54	14.7	10.44	15.01	15.88	10.92	13.99	11.72	13.59	12.84	12.02	12.53	11.59	14.15	13.23	15.44
TOX	NM_014729.2	NM_014729.2:574	Endogenous	7.22	7.88	6.21	6.71	8.49	5.97	6.57	9.58	8.75	7.12	6.15	8.9	10.25	5.17	6.73	7.29	7.17	5.5	5.06	8.17	6.1	5.58	5.39	8.52
TWIST1	NM_000474.3	NM_000474.3:393	Endogenous	0.18	2.31	1.79	0.51	0	0.42	1.7	0	0.34	0.59	0.81	0	0.16	0	0	0.02	0	0	0	0.1	0.06	1.83	2.02	0.01
ZEB1	NM_001128128.1	NM_001128128.1:1450	Endogenous	6.8	6.65	6.78	6.4	6.32	6.39	7.88	6.24	5.79	6.15	7.41	6.68	6	6.21	6.9	6.61	6.26	5.89	4.83	6.45	6.14	6.57	6.34	6.88
ZEB2	NM_014795.3	NM_014795.3:549	Endogenous	8.84	7.73	8.59	7.82	8	8.29	10.19	8.03	7.29	8.32	9.79	7.94	7.84	8.29	8.95	7.89	8.17	7.71	7.09	8.03	7.99	8.94	8.39	8.76
ZG16	NM_152338.2	NM_152338.2:427	Endogenous	6.97	4.8	4.38	4.24	3.42	8.59	5.43	7.37	7.89	6.15	6.91	3.53	4.1	4.83	5.21	4.74	11.35	6.07	8.2	3.97	11.09	9.68	6.48	9.72

## Sheet: Table S9i
Table S9i: Selected housekeeping genes for the INCLIVA-Valencia FFPE cohort
Gene Name	Gene	Order selected by geNorm	SD after normalization
TMUB2-mRNA	NM_024107.2:1485	1	0.327
AMMECR1L-mRNA	NM_031445.2:252	2	0.315
DNAJC14-mRNA	NM_032364.5:1166	3	0.529
ZNF143-mRNA	NM_003442.5:925	4	0.482
PRPF38A-mRNA	NM_032864.3:335	5	0.385
ZNF384-mRNA	NM_001039920.2:1720	6	0.431
DHX16-mRNA	NM_001164239.1:2490	7	0.494
RPL13A-mRNA	NM_012423.2:720	8	0.614
FCF1-mRNA	NM_015962.4:228	9	0.629
PPIA-mRNA	NM_021130.3:200	discarded	0.84

## Sheet: Table S9j
Table S9j: Normalised log2 data of INCLIVA-Valencia FFPE cohort profiled using NanoCRCA
Gene Name	Accession #	Probe Name	Class Name	3376	120203	278296	282309	297008	347967	365073	390103	417695	441536	456788	474611	479585	542447	546148	600671	623617	638067	652265	728808	734507	750760	768437	768473
ACSL6	NM_001009185.1	NM_001009185.1:2008	Endogenous	5.69	2.45	6.44	2.19	3.1	7.32	5.42	0	5.9	1.65	5.79	3.59	1.83	5.19	6.27	0.15	4.93	5.97	6.51	5.4	6.27	6.29	5.1	8.33
AQP8	NM_001169.2	NM_001169.2:35	Endogenous	1.55	1.05	1.34	0.22	0	0.75	2.56	0	0	2.02	1.81	0	1.83	0	0	0.15	3.5	1.13	1.37	1.63	0	4.14	0.65	3.87
AREG	NM_001657.2	NM_001657.2:547	Endogenous	0.43	1.05	1.77	0.18	0.99	1.73	1.89	0	1.55	0.42	0	0	1.05	0	2.25	0.15	1.39	0.22	0	1.63	0	2.23	0.65	3.11
AXIN2	NM_004655.3	NM_004655.3:1035	Endogenous	3.28	4.49	3.25	3.36	3.4	4.96	4.67	2.98	3.77	3.24	4.12	3.48	4.93	2.51	3.47	3.3	4.44	4.21	2.57	4.75	3.55	4.14	4.43	4.36
BHLHE41	NM_030762.2	NM_030762.2:655	Endogenous	4.54	4.87	4.85	5.47	5.74	5.1	5.8	5.07	3.87	5.3	5.31	6.37	3.8	5	4.09	5.67	4.19	4.21	4.22	4.37	5.44	4.48	4.8	5.65
BIRC3	NM_182962.1	NM_182962.1:3	Endogenous	0.43	0.77	0	0.18	3.49	0.71	1.12	2.63	0	0	0	2.96	4.33	0	0	1.05	0.8	1.13	0	1.63	0	3.04	1.44	1.57
CA1	NM_001738.2	NM_001738.2:895	Endogenous	4.04	1.92	6.45	2.19	5.07	7.32	2.56	2.98	0	2.31	6.09	1.81	1.05	3.67	5.15	5.61	2.97	6	0	5.3	0	2.23	0.65	1.57
CA4	NM_000717.3	NM_000717.3:1040	Endogenous	5.35	0.77	5.74	3.77	5.21	7.2	3.01	4.11	3.67	2.76	5.21	2.6	4.6	5.56	5	5.05	5.73	4.97	4.27	5.51	1.76	4.75	4.43	6.43
CEL	NM_001807.3	NM_001807.3:116	Endogenous	6.53	3.97	9.21	9.04	2.21	9.71	3.35	2.41	3.67	0	7.21	1.41	4.93	2.51	8.04	3.13	9.15	9.02	2.4	8.19	3.27	7.74	3.78	9.44
CFTR	NM_000492.3	NM_000492.3:720	Endogenous	8.91	6.5	10.87	9.42	8.57	9.89	9.14	7.83	10.55	8.23	9.38	7.03	8.45	9.13	8.84	8.64	9.74	10.22	9.64	10.75	8.36	10.26	9.77	9.79
CLCA4	NM_012128.3	NM_012128.3:1220	Endogenous	7.34	1.05	2.96	2.77	6.42	7.81	6.78	5.39	0.96	6.55	6.15	2.6	4.17	4.5	5.53	7.79	5.58	4.86	1.37	4.75	0	4.14	2.55	2.49
CLDN8	NM_199328.2	NM_199328.2:805	Endogenous	2.1	4.12	3.11	2.77	2.86	3.52	3.35	3.38	2.97	2.94	2.44	2.13	4.47	2.65	1.55	2.43	2.97	2.51	2.2	4.57	1.76	5.9	4.43	3.54
COL10A1	NM_000493.3	NM_000493.3:135	Endogenous	4.54	4.49	2.37	4.18	3.21	4.41	3.35	0	2.55	2.55	3.2	4.17	5.03	3.6	3.22	2.7	4.55	3	2.86	4.91	1.97	4.75	5.39	4.36
CXCL13	NM_006419.2	NM_006419.2:210	Endogenous	8.05	2.84	7.78	4.71	6	5.99	7.7	6.94	4.43	7.66	7.53	4.53	5.42	4.34	5.29	4.39	5.53	7.77	7.86	6.52	8.19	8	7.68	6.32
CXCL9	NM_002416.1	NM_002416.1:1975	Endogenous	9.98	5.1	9.17	7.23	7.72	8.59	9.23	8.31	6.67	8.94	7.9	5.58	9.36	7.58	8.1	5.9	9.76	8.37	9.07	9.23	9.92	9.9	9.81	8.97
CYP1B1	NM_000104.3	NM_000104.3:1715	Endogenous	6.25	6.06	5.87	6.06	5.81	5.84	8.4	5.64	6.18	7.14	6.68	7.41	5.62	8.29	5.42	6.78	6.06	6.31	6.39	6.66	7.96	4.75	6.84	6.15
EREG	NM_001432.2	NM_001432.2:290	Endogenous	7.45	3.97	6.51	3.77	3.65	9.14	6.39	4.64	8.16	7.84	7.78	3.11	2.94	5.05	9.02	5.47	9.14	7.77	9.42	6.19	5.87	7.22	6.35	7.48
FLNA	NM_001456.3	NM_001456.3:7335	Endogenous	11.11	10.75	11.25	10.53	10.2	11.44	11.06	10.64	11.03	11.31	11.11	11.54	9.78	11.74	11.16	11.7	11.04	10.26	10.57	11.21	11.03	9.26	10.32	10.17
GZMA	NM_006144.2	NM_006144.2:155	Endogenous	6.65	2.84	5.16	5.43	6.21	5.57	5.86	5.1	4.05	6.29	5.62	4.48	6.74	5.48	4.23	4.67	4.66	6.69	5.94	5.51	6.27	7.26	5.93	6.86
IDO1	NM_002164.3	NM_002164.3:50	Endogenous	9.83	4.12	8.81	5.23	6.85	6.59	7.68	6.62	5.1	9.46	7.27	5.17	7.87	6.91	7	5.1	8.36	8.03	8.31	6.97	8.13	8.24	8.89	8.03
IFIT3	NM_001031683.2	NM_001031683.2:1470	Endogenous	7.82	6.47	7.64	6.99	7.06	8.47	7.91	7.09	6.54	9.34	7.57	6.42	8.38	8.85	7.46	6.88	7.76	7.8	7.07	7.53	8.21	8.65	8.41	7.93
KRT20	NM_019010.1	NM_019010.1:1245	Endogenous	9.52	7.96	6.93	9.31	7.28	11.11	9.7	9.67	8.97	5.51	9.53	9.83	9.14	11.24	9.09	10.6	11.76	9.23	9.09	8.78	7.73	7.58	9.41	11.55
KRT23	NM_015515.3	NM_015515.3:1735	Endogenous	4.26	8.77	9.75	10.7	4.89	10.64	8.87	6.92	8.84	0	5.48	7.93	4.6	8.65	8.37	8.93	11.66	5.22	8.92	8.9	10.55	9.96	7.28	7.22
LINC00261	NR_001558.3	NR_001558.3:2727	Endogenous	4.36	5.17	3.6	2.51	7.7	3.88	4.4	8.09	5.99	4.41	0	7.29	8.2	1.14	4.8	5.85	5.16	3	0.32	4.75	2.31	3.04	2.1	3.87
LY6G6D	NM_021246.2	NM_021246.2:39	Endogenous	7.67	9.78	10.02	7.53	3.57	10.31	7.92	3.26	4.92	4.28	8.65	7.62	4.47	7.48	9.36	6.59	9.97	9.75	5	7.83	8.87	8.7	9.58	8.14
MET	NM_001127500.1	NM_001127500.1:1925	Endogenous	8.52	6.92	9.1	7.16	8.3	8.6	9.78	7.41	9.25	9.08	9.22	7.16	8.27	9.04	8.7	8.92	8.74	9.42	9.9	8.3	9.02	9.35	9.3	8.33
MGP	NM_000900.2	NM_000900.2:305	Endogenous	10.26	10.04	10.84	10.37	9	10.2	11.34	8.37	10.02	10.28	10.96	10.79	8.13	11.54	8.65	10.99	8.89	8.77	9.51	9.97	10.95	7.77	9.92	9.8
MS4A12	NM_001164470.1	NM_001164470.1:385	Endogenous	3.28	1.05	4.89	2.51	3.57	4.41	5.56	2.41	3.55	0.42	5	0	3.57	2.18	4.16	4.23	6.34	5.12	0.32	4.57	0	3.69	0.65	7.48
MSRB3	NM_198080.2	NM_198080.2:3020	Endogenous	4.26	4.26	3.38	3.36	3.49	4.17	3.63	3.38	3.77	3.24	3.1	3.25	4.17	2.78	2.5	2.1	3.26	4.67	2.86	4.75	3.89	6.46	4.32	5.02
MUC2	NM_002457.2	NM_002457.2:4070	Endogenous	9.56	9.13	9.09	3.99	13.87	10	9.74	13.09	10.36	11.06	8.43	12.96	14.65	6.43	9.56	11.78	6.74	9.25	4.06	9.87	4.28	8.45	7.09	11.96
PCSK1	NM_001177876.1	NM_001177876.1:1210	Endogenous	6.11	6.68	4.39	1.2	5.01	0.71	5.34	12.46	6.46	3.5	1.81	8.19	10.84	3.6	3.07	4.31	0.8	7.42	1.37	3.52	1.97	2.23	4.88	1.57
PLEKHB1	NM_021200.2	NM_021200.2:2050	Endogenous	6.86	5.68	8.99	8.2	7.95	5.71	7.18	8.26	7.75	5.23	4.72	6.81	9.23	4.12	7.55	6.64	7.71	7.24	3.87	8.08	7.26	8.24	8.27	4.73
QPRT	NM_014298.3	NM_014298.3:1160	Endogenous	8.24	8.38	9.59	7.91	5.01	10.03	8.3	5.51	10.04	4.79	9	7.5	6.13	9.92	9.44	6.01	9.92	8.6	9.18	8.65	7.84	8.85	7.5	9.14
RARRES3	NM_004585.3	NM_004585.3:640	Endogenous	0.43	0.77	0	1.2	1.4	0.75	1.12	0	0	1.65	0	0	2.94	1.14	0	0.15	0.8	0.22	0	1.63	0	2.23	0.65	2.49
REG4	NM_032044.3	NM_032044.3:189	Endogenous	6.25	7	4.5	4.09	11.32	5.23	5.09	10.78	6.48	8.11	3.9	9.8	9.9	3.01	5.24	8.56	4.05	3.91	1.7	6.25	2.31	4.98	3.4	6.89
SFRP2	NM_003013.2	NM_003013.2:840	Endogenous	8.14	7.98	9.15	9.22	7.72	9.14	10.51	11.69	8.08	10.56	11.13	10.18	6.66	10.74	7.18	10.75	7.38	8.81	9.36	8.39	10.87	6.67	8.76	7.57
SFRP4	NM_003014.2	NM_003014.2:1060	Endogenous	9.98	8.68	9.78	9.85	9.06	10.57	11.55	8.85	8.48	9.53	11.41	10.74	8.45	10.72	8.46	10.47	9.14	9.91	9.59	9.82	9.72	6.8	9.8	10.61
SLC4A4	NM_001098484.2	NM_001098484.2:666	Endogenous	3.78	1.92	4.45	2.51	6.67	5.88	3.01	4.18	3.87	4.35	5.14	3.69	8.19	3.45	4.05	6.32	1.39	2.78	2.72	4.91	2.15	4.75	0.65	6.52
SNAI2	NM_003068.3	NM_003068.3:740	Endogenous	6.93	9.08	7.32	6.27	6.64	6.77	7.65	7.62	6.88	8.21	8.26	6.51	7	7.73	7.12	7.03	6.4	7.33	6.49	6.42	6.84	7.47	6.58	7.88
SPINK4	NM_014471.1	NM_014471.1:190	Endogenous	8.78	8.92	9.16	3.77	13.52	8.57	7.87	14.02	9.83	9.09	8.39	13.43	15.28	5.89	8.81	11.01	8.42	8.16	5.86	9.2	4.08	7.17	6.69	11.87
STAT1	NM_139266.1	NM_139266.1:455	Endogenous	11.03	8.29	9.91	9.51	9.82	9.79	10.24	9.93	9.01	10.82	10.13	8.62	10.47	10.3	9.92	9.3	9.37	10.04	10.54	9.22	10.99	9.83	10.47	10.24
TAGLN	NM_003186.3	NM_003186.3:260	Endogenous	12.1	11.51	12.76	12.41	11.27	12.54	13.11	11.84	12.01	12.55	12.04	12.83	11.94	12.47	10.95	13.43	11.35	12.14	11.69	11.9	12.36	11.22	12.32	11.14
TCN1	NM_001062.3	NM_001062.3:1005	Endogenous	5.49	3.62	4.32	6.14	6.48	2.31	6.81	7.63	8.04	6.32	2.87	6.43	8.47	3.29	3.14	5.57	2.61	2.51	1.97	4.57	2.15	3.69	2.89	5.26
TFF1	NM_003225.2	NM_003225.2:210	Endogenous	6.91	8.88	7.18	5.39	10.73	5.03	4.79	12.54	7.06	9.19	4.57	10.42	8.19	6.04	6.12	9.29	5.58	6.63	8.36	6	4.56	3.69	6.97	10.83
TFF3	NM_003226.3	NM_003226.3:585	Endogenous	10.21	10.45	11.22	9.52	13.13	10.84	11.45	14.09	11.55	11.52	9.04	12.72	13.2	9.01	10.44	10.43	10.76	11.51	11.71	11.29	10.62	12.22	12.28	13.76
TOX	NM_014729.2	NM_014729.2:574	Endogenous	5.14	6.13	5.09	4.35	6.84	5.35	5.18	7.47	5.29	4.79	4.82	6.51	8.01	3.37	4.55	5.43	4.44	4.02	4.59	6.25	6.22	5.9	4.72	7.06
TWIST1	NM_000474.3	NM_000474.3:393	Endogenous	0.43	1.92	0	1.78	0.41	1.73	1.12	0.93	0	1.65	0	0	1.05	0.7	0.16	0.15	1.39	0.22	0	2.4	0.39	2.23	2.55	1.57
ZEB1	NM_001128128.1	NM_001128128.1:1450	Endogenous	6.44	7.44	6.59	6.11	5.89	6.38	6.24	5.39	6.67	5.99	6.06	7.21	5.74	5.95	5.5	6.98	5.63	5.97	5.61	6.47	5.17	6.86	6.74	6.93
ZEB2	NM_014795.3	NM_014795.3:549	Endogenous	7.45	6.17	7.07	6.59	6.77	7.34	7.51	6.9	6.88	7.49	7.73	6.86	6.83	7.18	6.86	7.09	6.59	6.68	6.48	7.32	7.4	6.46	6.9	7.57
ZG16	NM_152338.2	NM_152338.2:427	Endogenous	7.46	1.05	7.59	0.18	6.21	7.98	6.47	6.17	5.99	0.42	7.35	0	3.57	1.14	7	8.05	4.84	7.73	0.32	5.4	1.23	6.29	1.44	7.89

[truncated: 2 more sheets: Table S9k, Table S9l]
